# Supplementary material for: The COP9 signalosome reduces neuroinflammation and attenuates ischemic neuronal stress in organotypic brain slice culture model
Source: Cell Mol Life Sci. 2023 Aug 19;80(9):262. doi: 10.1007/s00018-023-04911-8 (PMC10439869; doi:10.1007/s00018-023-04911-8)
Supplement: Supplementary file 2 — Supplementary file2 (XLSX 698 KB) [file 18_2023_4911_MOESM2_ESM.xlsx]

## Sheet: BV2 proteomics
LFQ intensity CSN5i3_1	LFQ intensity CSN5i3_2	LFQ intensity CSN5i3_3	LFQ intensity CSN5i3_4	LFQ intensity DMSO_1	LFQ intensity DMSO_2	LFQ intensity DMSO_3	LFQ intensity DMSO_4	LFQ intensity MLN4924_1	LFQ intensity MLN4924_2	LFQ intensity MLN4924_3	LFQ intensity MLN4924_4	Student's T-test Significant DMSO_MLN4924	-Log Student's T-test p-value DMSO_MLN4924	Student's T-test q-value DMSO_MLN4924	Student's T-test Difference DMSO_MLN4924	Student's T-test Significant DMSO_CSN5i	Student's T-test Test statistic DMSO_MLN4924	-Log Student's T-test p-value DMSO_CSN5i	Student's T-test q-value DMSO_CSN5i	Student's T-test Difference DMSO_CSN5i	Student's T-test Test statistic DMSO_CSN5i	Majority protein IDs	Protein names	Gene names
26.6886	27.7167	27.4294	27.5946	29.0068	29.6935	30.3367	29.024	26.1748	27.242	27.0519	25.8376	+	3.14018	0.00469091	2.93871	+	6.33467	2.8215	0.0102857	2.15795	5.50462	P47955	60S acidic ribosomal protein P1	Rplp1
22.0434	22.446	22.3659	21.4642	24.2585	24.7163	24.7546	23.9879	21.38	21.5639	22.0612	21.7445	+	4.61755	0	2.7419	+	11.6479	3.72276	0	2.34944	8.1043	P97821	Dipeptidyl peptidase 1;Dipeptidyl peptidase 1 exclusion domain chain;Dipeptidyl peptidase 1 heavy chain;Dipeptidyl peptidase 1 light chain	Ctsc
23.1018	21.9403	21.1807	22.44	25.6339	25.7201	24.8998	24.5762	23.2731	23.1049	22.7206	21.0342	+	2.42287	0.0108593	2.67429	+	4.5784	3.08199	0.00821818	3.04176	6.17653	Q64152	Transcription factor BTF3	Btf3
21.8753	23.2238	22.9693	23.5001	24.5363	24.8796	25.5698	25.1772	22.2532	22.6919	22.2512	22.2771	+	4.4555	0	2.67238	+	10.9177	2.66955	0.0100206	2.14862	5.13802	O89017	Legumain	Lgmn
23.9063	23.4568	22.3579	24.4228	25.2056	25.1779	25.1583	26.1642	23.035	22.521	22.8262	23.3667	+	3.75066	0.00119149	2.4893	+	8.19842	2.02352	0.0275752	1.89058	3.75331	Q3UKJ7	WD40 repeat-containing protein SMU1;WD40 repeat-containing protein SMU1, N-terminally processed	Smu1
23.064	23.3919	22.9958	22.3464	24.4106	23.9373	24.788	23.938	21.3253	22.8618	22.1844	21.9035	+	2.93526	0.00427027	2.19973	+	5.79103	2.33497	0.0184474	1.31894	4.38877	Q3TXV4;Q921E2	Ras-related protein Rab-31	Rab31
21.7585	21.1397	23.4551	23.891	23.0129	23.8432	24.6097	23.5064	22.3948	21.1811	20.7429	22.3109	+	2.11144	0.0141587	2.08563		3.9273	0.79147	0.263323	1.18195	1.59586	Q9DBG7	Signal recognition particle receptor subunit alpha	Srpr
20.5577	22.9366	21.2811	21.5432	23.5773	23.6619	23.6139	22.6077	20.1613	21.4387	22.8359	21.1557	+	1.75198	0.0242366	1.9673	+	3.23932	1.72848	0.048644	1.78557	3.19635	Q8K2Q0	COMM domain-containing protein 9	Commd9
21.8172	22.083	22.5764	21.1355	22.6204	23.1363	23.3581	23.4067	21.9134	21.1806	20.9443	21.2077	+	3.23293	0.00293878	1.81889	+	6.59325	1.89504	0.0381467	1.22736	3.50596	Q80VP1	Epsin-1	Epn1
24.0084	23.732	24.7908	24.7393	24.9671	25.1309	25.6104	24.6843	24.4241	23.6989	23.8008	22.0083	+	1.57717	0.0340772	1.61511		2.92453	1.26065	0.105902	0.780548	2.37861	Q9D1G1	Ras-related protein Rab-1B	Rab1b
25.693	25.8493	26.039	26.559	26.2278	26.5093	26.5355	27.3972	25.077	24.7073	25.2973	25.206	+	2.86452	0.00450314	1.59552		5.6117	1.03692	0.161453	0.632377	2.00451	Q5NC80;P15532;Q5NC79	Nucleoside diphosphate kinase;Nucleoside diphosphate kinase A	Nme1
23.3515	24.0256	22.8711	23.0914	23.472	23.4675	24.4047	23.8189	22.6661	22.6466	21.3244	22.1636	+	2.21779	0.0134277	1.59058		4.14329	0.655988	0.341432	0.45586	1.36639	D3Z7P0;Q8K3W0;E9Q0U3;A0A0J9YV56	BRCA1-A complex subunit BRE	Bre
23.4399	22.7207	21.585	23.728	24.0483	23.9528	23.7543	23.6269	22.8816	22.9119	20.7674	22.4729	+	1.66245	0.0288435	1.58712		3.0767	1.03879	0.16096	0.977212	2.00761	A0A087WNV1;A0A087WSR7;A0A087WR52;Q8K2K6	Arf-GAP domain and FG repeat-containing protein 1	Agfg1
28.6276	29.1953	28.5732	28.5035	29.8491	29.9772	29.6005	29.4423	28.3583	28.5228	28.1605	27.5413	+	3.15841	0.00437736	1.57154	+	6.38487	2.60084	0.0127692	0.992388	4.97787	Q9CX86	Heterogeneous nuclear ribonucleoprotein A0	Hnrnpa0
22.6851	20.6991	20.5835	22.6102	23.2106	23.0202	23.3316	23.5183	21.2761	21.327	21.3091	23.068	+	1.81955	0.0217476	1.52511		3.36418	1.48286	0.0724455	1.62569	2.75904	P84084	ADP-ribosylation factor 5	Arf5
22.3998	23.0675	23.5443	23.0217	23.2798	23.377	23.5899	24.5459	22.1	22.8912	22.0138	21.7301	+	2.13013	0.0142077	1.5144		3.96481	0.943483	0.192766	0.689843	1.84931	D3Z780;Q61749;A0A0J9YUY0	Translation initiation factor eIF-2B subunit delta	Eif2b4
24.0213	24.2388	24.3517	24.3987	24.3592	24.4992	24.8919	24.9949	23.2338	23.1693	23.4913	22.8985	+	3.57568	0.00311864	1.48809		7.62323	1.32593	0.0943321	0.433691	2.48918	Q3TC93;A0A1W2P6R8	HCLS1-binding protein 3	Hs1bp3
22.5112	22.3079	21.3614	21.7348	23.8398	23.8396	24.0294	22.2569	22.1693	22.338	21.0404	22.5951	+	1.4532	0.0420938	1.45574		2.70754	1.66592	0.055908	1.5126	3.08295	A0A1L1SVK0;Q61206;A0A1L1SQ76;A0A1L1SRD0;A0A1L1SQV7	Platelet-activating factor acetylhydrolase IB subunit beta	Pafah1b2
26.7419	26.7007	26.578	27.3449	27.3007	27.2858	27.8088	28.5297	26.3997	26.0849	26.0393	26.6554	+	2.34112	0.0115245	1.43642		4.40189	1.40478	0.0816247	0.889857	2.624	P61514;A0A1D5RL86	60S ribosomal protein L37a	Rpl37a
22.8981	22.7388	22.8849	22.0982	23.452	23.4294	23.6668	23.0951	22.1358	22.4602	22.5278	20.7802	+	1.82844	0.021409	1.43482	+	3.38074	1.83375	0.043	0.755805	3.39064	Q9CYA0	Cysteine-rich with EGF-like domain protein 2	Creld2
21.9278	20.8177	21.0197	22.1372	22.4894	22.2933	22.7234	23.7016	21.5965	21.7812	21.1471	20.9513	+	2.0994	0.0142872	1.4329		3.90322	1.58169	0.0605478	1.32634	2.93254	A0A1W2P8E1;Q8BU33;A0A1W2P727;A0A1W2P8D6	Acetolactate synthase-like protein	Ilvbl
21.5447	20.3316	21.4701	22.7733	22.7779	23.1451	23.4113	23.4349	21.9081	22.1134	22.2441	20.8925	+	2.19219	0.0137075	1.40275	+	4.09072	1.72298	0.0487095	1.66241	3.18631	A0A1W2P865;D3YXW1;Q9D945	Protein LLP homolog	Llph
26.4379	26.4073	26.6513	26.4492	27.344	27.4365	27.4434	27.5675	26.1436	26.0794	26.0781	25.9172	+	6.11011	0	1.39328	+	20.9242	4.95745	0	0.961442	13.3294	Q9CPQ1	Cytochrome c oxidase subunit 6C	Cox6c
23.0385	23.8626	23.614	22.5552	24.2142	24.0163	24.5586	24.7488	22.9007	23.3991	22.8814	22.8381	+	3.2077	0.00348515	1.37965	+	6.5221	1.7934	0.0455729	1.11689	3.31563	Q91WT8;D3YXZ5	RNA-binding protein 47	Rbm47
23.2557	23.1723	21.2563	22.7054	24.0627	24.3776	24.0297	23.6829	23.1288	23.2479	23.0359	21.3514	+	1.5422	0.0354742	1.34721		2.86285	1.60514	0.0586596	1.44079	2.97417	F8WIP8;P10923	Osteopontin	Spp1
23.084	23.6621	23.1092	23.0518	23.8047	24.1975	23.8902	23.67	22.695	22.5815	22.5161	22.3989	+	4.35855	0	1.34272	+	10.5011	1.95244	0.0322459	0.66383	3.6155	E9Q9H2;E9Q9H3;P54103	DnaJ homolog subfamily C member 2;DnaJ homolog subfamily C member 2, N-terminally processed	Dnajc2
24.1683	24.0747	24.3279	24.2719	24.5842	24.8147	24.6974	25.9525	23.59	23.6438	23.944	23.5322	+	2.16977	0.0138506	1.33466		4.04499	1.32639	0.0946894	0.801468	2.48997	Q9JMI7;Q076U5	Testis-expressed sequence 101 protein	Tex101
21.7689	22.2742	21.6575	23.3551	23.017	23.0616	23.2952	22.9361	21.7529	21.3334	21.9317	22.0648	+	3.50136	0.00278788	1.30672		7.38941	1.06922	0.152539	0.813545	2.05822	Q3URQ0	Testis-expressed sequence 10 protein	Tex10
23.0143	23.5491	22.6282	22.8231	23.4672	24.3022	24.4761	24.5803	23.337	22.7249	22.741	22.7985	+	2.37213	0.0117673	1.30613	+	4.46835	2.01816	0.0275808	1.20281	3.74283	Q9Z2N8;A0A0A6YWG8;D3YVN1	Actin-like protein 6A	Actl6a
24.9954	24.7399	24.888	24.8907	25.8128	25.7672	25.9951	25.5853	24.3299	24.7688	24.5053	24.3759	+	4.23587	0.0028	1.29514	+	9.99474	4.02852	0	0.911597	9.18857	Q8VDW0	ATP-dependent RNA helicase DDX39A	Ddx39a
21.3857	21.5438	20.9577	20.9979	21.9351	21.8962	22.3684	21.7032	20.6314	21.3261	20.9121	19.961	+	2.13291	0.0140712	1.26807	+	3.9704	2.01953	0.0273333	0.754432	3.7455	P33610	DNA primase large subunit	Prim2
22.5387	23.1614	23.0024	23.088	23.3099	23.5466	23.855	23.9343	22.1989	22.4499	22.36	22.5881	+	3.57737	0.00317241	1.26226	+	7.62861	1.92	0.0358103	0.713818	3.55339	P97770;D3YYB2	THUMP domain-containing protein 3	Thumpd3
23.1823	23.5701	22.869	23.4545	24.0692	23.7284	24.8379	24.5992	23.5387	22.9015	23.0625	22.6951	+	2.18464	0.0137396	1.25921	+	4.0753	1.89862	0.0385938	1.03967	3.51274	Q3UGB5;Q9JII5;D3Z4J1	DAZ-associated protein 1	Dazap1
22.9598	24.6479	23.9419	24.3871	24.7391	24.901	25.0759	25.848	23.2288	23.7738	23.8384	24.6981	+	1.74001	0.0246679	1.25625		3.21741	1.39032	0.0853089	1.15685	2.59917	P52293	Importin subunit alpha-1	Kpna2
25.165	25.3214	25.0067	25.7121	26.2672	26.1303	26.1574	26.6172	24.581	25.304	25.1283	25.1773	+	3.15623	0.00433645	1.24543	+	6.37886	2.72454	0.0102222	0.991716	5.26865	Q7M6Y3	Phosphatidylinositol-binding clathrin assembly protein	Picalm
26.9445	26.9722	27.015	27.2474	26.9015	27.2815	27.2102	27.3671	25.4934	25.4063	26.3918	26.5132	+	2.15744	0.0135775	1.23893		4.01995	0.551273	0.415752	0.145323	1.18448	P17095	High mobility group protein HMG-I/HMG-Y	Hmga1
23.7145	24.1039	23.5115	21.9161	24.3697	24.6737	24.5702	25.0945	23.4499	23.884	23.459	22.9747	+	2.66818	0.00596262	1.23512		5.13479	1.45185	0.0739869	1.3655	2.7052	E9QJT5;P56376	Acylphosphatase;Acylphosphatase-1	Acyp1
23.2588	23.468	23.0061	23.1356	23.7569	23.7256	24.4398	23.937	23.2634	22.2577	23.0938	22.4005	+	2.17202	0.0139125	1.211	+	4.04957	2.09419	0.0262749	0.747694	3.89285	Q9D8X2	Coiled-coil domain-containing protein 124	Ccdc124
28.6053	28.3869	27.8322	28.9555	28.5518	28.4196	29.3652	28.5007	27.9142	27.7607	26.5999	27.75	+	1.7315	0.0249819	1.20317		3.20186	0.352928	0.590548	0.264339	0.819776	F6SVV1;P62082	40S ribosomal protein S7	Gm9493;Rps7
24.3092	24.7722	24.0222	24.7876	25.5168	25.2226	24.7766	25.2957	23.8492	24.3562	23.7639	24.0426	+	2.9773	0.00464706	1.19997		5.89959	1.62309	0.057434	0.730139	3.00616	P21995	Embigin	Emb
23.6904	23.4198	24.0865	22.8599	24.4771	24.3058	24.2547	24.7903	23.4028	22.9896	23.0334	23.666	+	2.97509	0.00461314	1.18403	+	5.89383	1.79285	0.0456486	0.942826	3.31462	Q9EQQ9	Protein O-GlcNAcase	Mgea5
24.14	23.8597	23.6878	24.1606	25.095	24.7469	25.1905	24.4473	23.576	24.0006	24.1053	23.1509	+	2.24498	0.012519	1.16177	+	4.19953	2.35452	0.0180136	0.907919	4.43053	A0A1W2P7X0;E9QMV2;Q4KML4	Costars family protein ABRACL	Abracl
21.0089	21.5239	21.3675	21.2292	22.5407	22.1683	22.0088	22.9493	21.2295	21.5721	21.6654	20.5602	+	1.91942	0.0186667	1.15997	+	3.55229	2.52269	0.014281	1.1344	4.79982	Q3U3J1;P50136	2-oxoisovalerate dehydrogenase subunit alpha, mitochondrial	Bckdha
22.6628	23.1865	23.2041	22.8624	23.9047	22.8448	23.35	23.71	22.7748	22.0568	22.5465	21.8006	+	1.94115	0.0182555	1.1577		3.59382	0.896084	0.213938	0.473408	1.77052	Q80ZS3	28S ribosomal protein S26, mitochondrial	Mrps26
20.4364	21.521	20.9128	21.9228	23.0128	23.0012	22.5578	21.7746	20.5721	21.986	21.2896	21.8746	+	1.42242	0.0451805	1.15602	+	2.65437	1.7129	0.0497629	1.38836	3.16796	Q99LH1	Nucleolar GTP-binding protein 2	Gnl2
25.4544	24.8481	25.2825	25.7652	26.4217	26.4762	26.3509	26.2287	25.2807	25.3634	25.3316	25.0011	+	4.5674	0	1.12515	+	11.4173	2.69356	0.0103404	1.0318	5.19477	P70404	Isocitrate dehydrogenase [NAD] subunit gamma 1, mitochondrial	Idh3g
27.263	27.598	27.0001	27.383	28.1538	28.4682	28.5939	28.4715	27.2642	27.3177	27.5002	27.1976	+	4.14763	0.00254545	1.10195	+	9.64424	3.41135	0.00373333	1.11083	7.11419	Q80XR6;Q20BD0;Q99020	Heterogeneous nuclear ribonucleoprotein A/B	Hnrnpab
25.1688	25.495	25.301	24.9935	25.6078	25.9506	26.1762	26.0879	24.8495	25.1616	25.0013	24.4037	+	2.76366	0.00533333	1.10157	+	5.363	2.3275	0.0189677	0.716044	4.37288	Q8R010;Q8R3V2	Aminoacyl tRNA synthase complex-interacting multifunctional protein 2	Aimp2
24.8516	24.7434	25.3052	25.5486	25.2902	25.7939	25.318	25.2675	24.4627	24.1068	24.5401	24.2207	+	3.27344	0.00313043	1.08488		6.70877	0.641089	0.349352	0.30524	1.34081	A0A0R4J0R1;O70404;A0A0U1RPE8	Vesicle-associated membrane protein 8	Vamp8
27.0524	26.9919	27.0468	27.0418	27.2353	27.1602	27.7265	27.7555	26.3985	26.2336	26.4075	26.598	+	3.04495	0.005056	1.05994		6.07744	1.48064	0.0733241	0.436154	2.75518	Q9Z2X1;J3QM80;J3QMT0	Heterogeneous nuclear ribonucleoprotein F;Heterogeneous nuclear ribonucleoprotein F, N-terminally processed	Hnrnpf
23.3035	23.5629	22.9289	22.0748	23.8938	23.4737	23.4319	22.1302	21.8942	22.3851	22.1589	22.2769	+	1.42525	0.0449871	1.05364		2.65924	0.210245	0.744184	0.264861	0.528307	A2AUM6;P16254	Signal recognition particle 14 kDa protein;Signal recognition particle 14 kDa protein, N-terminally processed	Srp14
28.0627	28.1628	28.4292	28.1649	28.6103	28.6364	28.6359	28.7047	27.559	27.3567	27.7117	27.7734	+	4.47753	0	1.0466	+	11.0144	2.80022	0.00977778	0.441898	5.45222	Q8BGJ5;Q922I7;Q8CB58;P17225;E9QMW9	Polypyrimidine tract-binding protein 1	Ptbp1
22.0194	22.2068	22.3191	22.3865	22.7835	23.1287	23.0267	23.0019	21.8634	22.4672	21.2908	22.1627	+	2.13778	0.0138785	1.03917	+	3.98021	3.35656	0.0035	0.75224	6.95082	G5E8R8;Q6P5G6	UBX domain-containing protein 7	Ubxn7
21.7508	22.0591	22.3481	21.5475	23.7834	23.276	22.9843	23.0375	22.0316	21.8658	22.8992	22.1316	+	1.91615	0.0187738	1.03824	+	3.54605	2.7411	0.00977273	1.3439	5.30845	Q99MR3	Solute carrier family 12 member 9	Slc12a9
24.6884	24.9895	24.7575	25.4822	25.495	25.0189	24.8483	25.8765	24.118	24.8038	24.6932	23.4769	+	1.44885	0.0424912	1.03669		2.70001	0.516075	0.442852	0.330292	1.12203	P49722;Q8BKE0	Proteasome subunit alpha type-2	Psma2
22.973	23.3557	23.3817	23.3261	23.0163	23.5849	23.6065	22.8233	21.6635	22.5174	22.9493	21.7575	+	1.51737	0.0372722	1.03578		2.81928	0.00207229	0.999553	-0.00137472	-0.00621882	B0R029;E9Q8A1;B0R030;Q9D3L3;O09044	Synaptosomal-associated protein;Synaptosomal-associated protein 23	Snap23
21.6055	23.2093	22.5526	22.5372	23.159	23.7208	23.321	22.0296	21.6737	22.2097	22.0773	22.1526	+	1.44487	0.0427191	1.02924		2.69312	0.552478	0.416433	0.581441	1.1866	P83917;Q7TPM0;Q9CYJ8	Chromobox protein homolog 1	Cbx1
21.7652	21.7922	21.2778	22.8099	22.3381	22.6488	22.778	22.6292	20.8797	21.0649	21.9593	22.39	+	1.48164	0.0397194	1.02509		2.75691	1.0647	0.15317	0.687273	2.0507	P35762;A0A140LJL0	CD81 antigen	Cd81
23.0423	23.5035	23.3923	23.0651	23.6535	23.9353	24.6099	24.5033	23.1406	23.0445	23.1054	23.3233	+	2.30573	0.0121356	1.02202	+	4.32675	1.94856	0.0323102	0.924684	3.60804	O35295	Transcriptional activator protein Pur-beta	Purb
25.2586	25.2563	25.0946	25.6822	25.3183	25.127	25.4481	25.3588	24.5714	24.5981	24.1402	23.864	+	2.76574	0.00539037	1.01964		5.36803	0.0235347	0.974678	-0.00985003	-0.0689742	Q9CQH7	Transcription factor BTF3 homolog 4	Btf3l4
22.2311	22.9877	22.9806	21.4108	23.5205	23.7395	24.0298	24.201	22.6479	22.9244	22.5092	23.3446	+	2.2763	0.0127575	1.01616	+	4.26485	1.96218	0.031786	1.47016	3.63423	Q99JX7	Nuclear RNA export factor 1	Nxf1
24.9248	25.1437	24.7162	24.2162	25.4631	25.9348	25.371	26.1612	24.5292	24.8472	24.7041	24.8273	+	2.59548	0.00787826	1.00556	+	4.96554	1.93798	0.0340161	0.982288	3.58775	Q9WV54	Acid ceramidase;Acid ceramidase subunit alpha;Acid ceramidase subunit beta	Asah1
23.536	23.8602	23.5711	24.1187	24.2088	24.3729	24.1723	24.0098	23.0247	23.3699	22.7446	23.6215	+	2.54509	0.00868333	1.00077		4.85043	1.44613	0.0732361	0.419423	2.6953	O35955	Proteasome subunit beta type-10	Psmb10
22.0696	21.9828	21.3591	21.3716	22.1111	22.8217	22.8021	22.056	20.5835	21.4784	21.5992	22.1367	+	1.38715	0.0491148	0.998266		2.59373	1.41469	0.0797588	0.751949	2.64104	Q9CQD1	Ras-related protein Rab-5A	Rab5a
23.2763	23.0035	22.8175	23.2276	23.0914	23.2218	23.3527	23.5868	22.882	22.9632	21.7704	21.6596	+	1.46132	0.0413628	0.994359		2.72162	0.763665	0.280472	0.231965	1.54914	E9PWE9;P48025	Tyrosine-protein kinase;Tyrosine-protein kinase SYK	Syk
21.9829	22.653	22.2878	21.9547	22.9094	23.3374	23.3799	23.0591	22.4841	22.1628	21.8269	22.2448	+	2.86717	0.00453165	0.991814	+	5.61833	2.52481	0.0144	0.951864	4.8046	O88587;D3Z227	Catechol O-methyltransferase	Comt
23.846	24.0331	23.7714	22.7599	24.6456	24.4372	24.2421	25.1529	23.3647	23.7493	23.7578	23.6696	+	2.40639	0.0108507	0.984133		4.54247	1.58089	0.0606907	1.01684	2.93112	Q8CE96	tRNA (adenine(58)-N(1))-methyltransferase non-catalytic subunit TRM6	Trmt6
28.4396	28.2083	28.5552	28.9566	28.6458	28.5461	28.7707	29.2805	28.0425	27.3695	27.5353	28.3729	+	1.8762	0.0195556	0.9807		3.47033	0.558923	0.412041	0.270842	1.19795	P62267	40S ribosomal protein S23	Rps23
26.1895	26.2213	26.0349	26.1372	26.3551	26.4092	26.4299	27.0039	25.6743	25.8649	25.6328	25.1187	+	2.35406	0.011516	0.976876		4.42954	1.36829	0.0874139	0.403803	2.56143	E9PXX7;Q91W90;A0A0R4J1Y7	Thioredoxin domain-containing protein 5	Txndc5
25.0298	25.3418	25.7561	25.624	26.2079	26.3129	25.9464	26.602	25.3272	25.3759	25.058	25.4402	+	3.03905	0.0049375	0.966957	+	6.06177	2.11687	0.0259406	0.829391	3.93818	D3Z637;D3Z125;E9PUA7;D3Z7X7;F8WHQ1;Q62393;D3Z2U2	Tumor protein D52	Tpd52
26.0826	26.2754	26.0377	26.676	26.9239	27.0637	27.1858	27.5963	25.8954	26.3074	26.1405	26.5705	+	2.50146	0.00920635	0.963996	+	4.75216	2.38827	0.0162254	0.924513	4.50317	P10922	Histone H1,0;Histone H1,0, N-terminally processed	H1f0
24.5381	24.5439	24.9602	24.9736	25.2229	24.9359	24.8993	25.0431	24.101	24.1865	24.3601	23.6393	+	2.86155	0.0044472	0.953556		5.60426	0.974133	0.182807	0.271343	1.90022	A0A1Y7VM38;P52503;A0A1Y7VKP8	NADH dehydrogenase [ubiquinone] iron-sulfur protein 6, mitochondrial	Ndufs6
25.9649	25.8093	25.8997	26.1372	26.4839	26.6053	26.5876	26.8359	25.7272	25.382	25.5771	26.0268	+	3.0649	0.00522314	0.949904	+	6.13064	3.25364	0.00955556	0.675385	6.65211	Q91XH5;G3UXX3;G3UZ79		Spr
30.3601	30.4188	30.3313	29.7179	30.5369	30.8562	30.9668	30.6971	29.8921	29.9683	29.7605	29.6381	+	3.68891	0.00107692	0.949513		7.99136	1.59048	0.0597708	0.557213	2.94812	Q61937;Q9DAY9;Q5SQB0;Q5SQB5	Nucleophosmin	Npm1
23.4935	23.8496	23.7783	24.3228	24.51	24.7775	24.9911	24.4461	23.8706	23.7259	23.7339	23.6058	+	3.3449	0.00279518	0.947126	+	6.91643	2.07156	0.0263927	0.820133	3.84788	Q6A068;A0A1W2P7S8	Cell division cycle 5-like protein	Cdc5l
25.9707	25.6894	25.8665	25.9862	26.2303	26.4203	26.2513	26.3628	25.574	25.4407	25.2304	25.2534	+	4.26255	0.00294737	0.941564	+	10.1029	2.75578	0.01	0.437983	5.34389	Q9CQT1;F8WI95;F6YY88	Methylthioribose-1-phosphate isomerase	Mri1
26.0698	26.5333	26.3248	26.0986	26.5606	26.7823	26.8466	26.8034	25.6101	26.0963	25.628	25.9084	+	3.3811	0.00313514	0.93754	+	7.0236	2.10072	0.0264615	0.491627	3.90587	P62075;A0A1W2P756;A0A1W2P7H2	Mitochondrial import inner membrane translocase subunit Tim13	Timm13
23.6275	23.5171	23.4948	24.2174	23.7447	24.0347	23.9371	24.5892	23.2784	22.5867	22.947	23.7479	+	1.65141	0.0294368	0.936456		3.05685	0.70905	0.310564	0.362231	1.45687	A0A140LJG6;A0A140LHR3;A0A140LJ01;A0A140LHG8;Q9CYN2	Signal peptidase complex subunit 2	Spcs2
25.0302	25.3296	25.2977	25.3334	25.5406	25.651	25.7153	26.4423	24.7842	24.6425	24.8644	25.342	+	1.96753	0.0177931	0.929036		3.64455	1.4553	0.0745166	0.589582	2.71118	Q6P9Q6;Q80YW9	FK506-binding protein 15;Peptidyl-prolyl cis-trans isomerase	Fkbp15
21.9495	21.4247	22.3832	22.7166	22.4046	22.7155	22.9662	23.457	22.0703	21.8485	21.6186	22.3285	+	1.84644	0.0207776	0.919365		3.41439	1.12322	0.13943	0.767328	2.14816	P61021	Ras-related protein Rab-5B	Rab5b
24.533	24.9264	24.9843	22.5356	25.0458	24.7905	25.1716	25.315	24.5781	24.5314	24.3049	23.2555	+	1.49164	0.0391519	0.913221		2.77434	0.686729	0.321016	0.835898	1.41893	Q62418	Drebrin-like protein	Dbnl
24.5533	24.4878	24.1865	25.171	25.0206	24.6455	24.4349	24.0174	23.6815	23.9588	23.5353	23.3087	+	1.96396	0.0175113	0.90852		3.63766	0.0863684	0.89187	-0.0700431	-0.238195	Q6IRU5;F7BHJ0	Clathrin light chain B	Cltb
27.4556	27.4318	27.4394	28.1078	27.7751	28.0401	28.4085	28.4067	27.3277	26.9345	27.313	27.4227	+	2.53537	0.00892181	0.908126		4.82843	1.28506	0.102306	0.548975	2.41987	P32067;A2AR07	Lupus La protein homolog	Ssb
23.7107	23.7318	23.911	23.3527	24.4647	24.4823	24.0308	24.3869	23.2565	23.6939	23.6353	23.1637	+	2.74621	0.00519588	0.903811	+	5.32077	2.25462	0.0211228	0.664598	4.21956	Q543K9;P23492;A0A2I3BQH2;Q9D8C9	Purine nucleoside phosphorylase	Pnp;Pnp2
26.4506	27.2528	27.1074	26.9096	27.7	27.5159	28.2384	28.181	26.9805	26.8663	26.7728	27.4375	+	2.0826	0.0142165	0.894527	+	3.86979	2.10966	0.0263842	0.978731	3.92374	P08030	Adenine phosphoribosyltransferase	Aprt
25.5814	25.6303	25.4865	25.7805	26.1777	26.2374	26.1571	26.5183	25.1173	25.3716	25.3764	25.6596	+	3.17152	0.00384466	0.891384	+	6.42114	3.12499	0.00904	0.652916	6.29309	O70503	Very-long-chain 3-oxoacyl-CoA reductase	Hsd17b12
29.7161	29.4965	29.4188	29.7047	29.8709	29.8458	29.7861	29.844	28.9936	28.6951	28.9329	29.1775	+	3.91401	0.0014359	0.886932	+	8.76857	1.7791	0.04624	0.25267	3.2892	P55097	Cathepsin K	Ctsk
24.239	24.3521	23.7561	22.9794	25.123	25.2188	25.2777	25.3144	24.6404	24.6332	23.8516	24.2926	+	2.43537	0.0103969	0.879027	+	4.60577	2.36458	0.0169655	1.40181	4.45212	Q9D883;G3UW94	Splicing factor U2AF 35 kDa subunit	U2af1
23.1952	22.8835	23.4561	22.7019	23.449	23.5774	24.1665	23.3499	22.768	22.7546	23.0608	22.4662	+	2.13633	0.0138402	0.87326		3.97729	1.23031	0.112536	0.576507	2.3275	A2A4J8;Q9CQ80;A8XY17	Vacuolar protein-sorting-associated protein 25	Vps25
26.4429	26.1251	26.1116	25.8369	25.6925	25.938	25.9705	26.7442	25.1473	24.9888	25.1996	25.5704	+	1.79551	0.0231877	0.85978		3.31953	0.058339	0.928028	-0.0428219	-0.165082	Q60749	KH domain-containing, RNA-binding, signal transduction-associated protein 1	Khdrbs1
23.443	23.3667	22.9931	23.6431	23.5011	23.2935	23.4916	23.7028	22.6644	23.0018	23.0204	21.8693	+	1.64425	0.0296336	0.858261		3.04401	0.36908	0.579225	0.135765	0.850875	Q6PGH1	Protein BUD31 homolog	Bud31
28.9979	29.0231	28.991	28.8105	29.3095	29.1637	29.3305	29.2245	28.4447	28.3838	28.1394	28.6411	+	3.61338	0.00334545	0.854827	+	7.74417	2.54026	0.0151579	0.301443	4.83949	F8WI35;A0A1W2P768;P84244;P84228;P68433;P02301;E0CZ27	Histone H3;Histone H3,3;Histone H3,2;Histone H3,1;Histone H3,3C	H3f3a;Hist1h3b;Hist1h3a;H3f3c
23.3332	23.2281	23.4516	23.0051	23.4653	23.2025	23.6382	23.416	22.5754	23.025	22.6923	22.0244	+	2.02552	0.016069	0.851206		3.75722	0.645389	0.347343	0.175986	1.3482	Q5U4D9;D3Z131;D3Z132;F6S2T7	THO complex subunit 6 homolog	Thoc6
25.0705	25.038	25.1814	25.3631	25.1046	25.2531	25.4427	25.133	24.1965	24.2472	24.3319	24.7669	+	2.86364	0.004475	0.84774		5.6095	0.272614	0.680488	0.0700936	0.659909	Q52KC3;P49718	DNA helicase;DNA replication licensing factor MCM5	Mcm5
24.7002	24.3811	24.7181	25.3499	25.1811	24.8108	24.9416	25.1031	24.4602	23.9503	24.0977	24.1536	+	3.10121	0.00499115	0.843707		6.22841	0.45549	0.501175	0.221871	1.01254	B1AT92;Q60631	Growth factor receptor-bound protein 2	Grb2
24.179	24.1964	24.2426	24.1896	25.0146	24.9865	25.1729	25.0038	24.615	24.4407	24.0878	23.6595	+	2.10518	0.0141214	0.843679	+	3.91478	5.7993	0	0.842545	18.5416	O35864;A0A087WQA8	COP9 signalosome complex subunit 5	Cops5
28.3391	28.5209	28.1427	28.051	28.6291	28.8813	28.9515	28.9592	27.8169	28.0953	28.2466	27.9107	+	3.30598	0.00266667	0.837913	+	6.80271	2.407	0.0156835	0.591853	4.54382	Q61171	Peroxiredoxin-2	Prdx2
26.048	25.9949	26.3167	26.1545	26.8423	26.8638	27.026	27.1598	25.9795	26.1148	25.9402	26.5096	+	2.85361	0.00514634	0.836973	+	5.5844	3.75244	0	0.84446	8.20444	Q99JB2;A2AG39;F6WI02	Stomatin-like protein 2, mitochondrial	Stoml2
27.4647	27.3693	27.2742	27.2957	28.0137	28.0706	28.8706	27.7553	27.2856	27.3504	27.568	27.1662	+	1.76892	0.0239776	0.834954	+	3.27045	1.82611	0.0433216	0.82656	3.37639	Q5SW88;P62821;Q5SW87;Q5SW86	Ras-related protein Rab-1A	Rab1;Rab1A
26.2616	26.246	26.1691	26.6629	26.5914	26.5363	26.5075	26.7009	25.7567	25.4735	25.6543	26.1274	+	2.92278	0.00421333	0.831035		5.7591	1.08948	0.146983	0.249135	2.09193	A0A0R4J069;Q9JLI6;F6ZFP8	Selenocysteine lyase	Scly
24.5008	24.7212	24.7295	24.85	25.3554	25.3837	25.1362	25.8247	24.5416	24.5261	24.563	24.7625	+	2.75889	0.00527749	0.826674	+	5.35144	2.37994	0.0166944	0.724643	4.48519	Q9WU28	Prefoldin subunit 5	Pfdn5
25.5887	25.4035	25.5443	25.4838	25.4887	25.5105	25.7426	25.7985	25.0463	24.6463	24.7145	24.8367	+	3.36383	0.00305263	0.824115		6.97231	0.713682	0.308293	0.129994	1.46473	Q8C845;Q9D8Y0	EF-hand domain-containing protein D2	Efhd2
22.7075	23.5483	21.2101	21.8076	24.182	23.3247	24.3274	23.9414	23.1877	23.1443	23.3781	22.7821	+	1.74902	0.0242804	0.820829		3.23391	1.56979	0.0619644	1.6255	2.91148	Q60876	Eukaryotic translation initiation factor 4E-binding protein 1	Eif4ebp1
26.6195	26.9355	26.4367	27.061	26.9489	26.7107	27.1198	27.556	25.8351	26.2275	26.2143	26.7756	+	1.68575	0.0265165	0.820735		3.11873	0.677204	0.325446	0.320682	1.40268	Q9D8B3	Charged multivesicular body protein 4b	Chmp4b
24.7491	25.4157	25.3319	24.0627	25.3864	26.225	25.7514	25.2797	24.6973	24.9304	24.9292	24.8167	+	1.99861	0.0166351	0.817272		3.70472	1.05478	0.156423	0.770771	2.0342	F6WR04;O70370	Cathepsin S	Ctss
27.5697	27.685	27.5672	27.3541	27.6716	27.6095	27.9842	28.0846	27.1532	27.0261	27.1658	26.7912	+	2.83441	0.00523256	0.803399		5.5366	1.13701	0.135571	0.293447	2.17117	Q8BGD9;B2RWE8	Eukaryotic translation initiation factor 4B	Eif4b
23.6727	24.1724	23.9703	24.4136	23.6551	24.6147	24.3999	24.669	23.2774	23.541	23.3123	24.0065	+	1.49503	0.039095	0.8004		2.78024	0.440538	0.510706	0.277446	0.985074	P55258	Ras-related protein Rab-8A	Rab8a
26.7603	26.5092	26.9619	26.9901	27.1982	26.9623	27.0872	27.2258	26.6392	26.0476	25.9631	26.6251	+	2.2342	0.0126604	0.799644		4.17719	1.31885	0.0956201	0.313006	2.47716	F6QL70;Q5M8M8;P47915;A0A1L1SUN1;A0A1L1SS27;W4VSN7	60S ribosomal protein L29	Gm17669;Rpl29;Gm3550
25.9107	26.2433	26.236	26.2314	26.0935	26.7031	26.1189	26.8188	25.8064	25.8315	25.7159	25.2097	+	1.78683	0.0237863	0.792696		3.30348	0.641865	0.348778	0.278198	1.34214	Q9QYB1	Chloride intracellular channel protein 4	Clic4
25.5364	25.3255	25.1818	25.8169	25.5541	25.521	25.6477	25.7702	25.067	25.0586	24.6773	24.5493	+	2.80535	0.00538547	0.785197		5.46481	0.48254	0.478365	0.158085	1.06176	O55029	Coatomer subunit beta	Copb2
21.32	21.7462	21.6902	21.4512	22.4869	22.5617	22.3988	22.9548	21.2129	21.6225	21.9435	22.4996	+	1.40305	0.0473154	0.780941	+	2.62102	3.24103	0.00839024	1.04867	6.61623	Q924T2	28S ribosomal protein S2, mitochondrial	Mrps2
27.0981	26.9798	27.0806	27.2409	27.3816	27.3634	27.6903	27.6264	26.9423	26.6373	26.4868	26.9122	+	2.85119	0.00538922	0.770788	+	5.57838	2.23562	0.0226591	0.415578	4.18012	E9PWY9;Q8C0C7	Phenylalanine--tRNA ligase alpha subunit	Farsa
24.4875	24.9361	24.8364	24.8722	24.4234	24.992	25.0468	24.4211	23.858	24.058	24.3811	23.5095	+	1.65317	0.0294865	0.769121		3.06002	0.115724	0.854521	-0.0622439	-0.311329	A0A0G2JEC4;Q9JK48	Endophilin-B1	Sh3glb1
27.8199	28.2577	28.4763	28.7771	28.612	28.6532	28.65	28.8527	27.7533	27.6694	28.1672	28.151	+	2.7603	0.00530526	0.756717		5.35484	0.866996	0.225819	0.359214	1.72208	P62900;A0A0A6YX26;A0A0A6YXL3	60S ribosomal protein L31	Rpl31
26.3467	26.014	26.4546	27.222	26.7257	26.7283	26.747	27.2648	26.5313	25.5727	25.7683	26.5669	+	1.40041	0.0473963	0.75667		2.61648	0.583267	0.393743	0.357151	1.24062	B1AWE0;Q6PFA2;B1AWE1;B1AWD8;B1AWD9;O08585	Clathrin light chain A	Clta
27.7599	27.9574	28.3763	28.1058	28.5523	28.6858	28.5245	28.7923	27.9633	27.937	28.0167	27.6204	+	3.34721	0.0028642	0.754345	+	6.92324	2.19231	0.0223617	0.588859	4.09097	P35979	60S ribosomal protein L12	Rpl12
21.069	21.7162	21.3609	22.6135	22.4769	22.387	22.1162	22.6273	21.5417	21.4946	22.3331	21.2216	+	1.55026	0.0352658	0.754071		2.87703	1.04817	0.157869	0.711928	2.02321	D3Z5T2;Q9D0L7	Armadillo repeat-containing protein 10	Armc10
23.923	24.2751	24.1908	24.8311	24.4219	24.3868	24.176	24.3283	23.4633	23.4778	23.6073	23.7769	+	3.75885	0.00121739	0.746962		8.22623	0.0407536	0.951826	0.0232697	0.117327	Q6NV83	U2 snRNP-associated SURP motif-containing protein	U2surp
25.2681	25.2701	25.3162	25.7254	25.3465	25.5774	25.8253	25.9103	24.9316	24.7436	24.9868	25.0283	+	2.70511	0.00546535	0.742278		5.22224	0.793042	0.262664	0.269883	1.59849	Q5SF07;A6X8Z3	Insulin-like growth factor 2 mRNA-binding protein 2	Igf2bp2
25.3858	25.2598	25.5125	26.121	25.6271	25.5716	25.3842	25.929	24.7928	24.7547	24.9759	25.0228	+	2.8835	0.00458974	0.741435		5.65942	0.0959593	0.876697	0.0582099	0.26245	Q8C2Q3;E9QL13	RNA-binding protein 14	Rbm14
25.5533	25.5861	25.6451	25.1636	26.1565	25.9568	26.1041	26.0753	25.5385	25.4991	25.5314	24.7601	+	2.04172	0.0154761	0.740903	+	3.789	2.60809	0.0123495	0.586128	4.99461	Q6PFB2;Q8VE37	Regulator of chromosome condensation	Rcc1
27.5063	27.4651	27.6845	27.8663	27.4343	27.8391	28.1726	28.2519	27.0861	26.982	27.1392	27.5276	+	1.81183	0.0222008	0.740763		3.3498	0.684548	0.321672	0.293921	1.41521	O55142	60S ribosomal protein L35a	Rpl35a
21.7407	22.6144	22.3353	22.3108	23.0896	23.265	23.0711	23.1029	22.4022	22.389	22.7275	22.0703	+	2.69415	0.00533333	0.734933	+	5.19617	2.46632	0.0140458	0.881875	4.67398	Q3U821		Wdr75
24.6183	25.3059	25.188	22.3233	25.6407	26.0045	25.4548	26.1678	24.7966	25.0503	25.0192	25.4712	+	1.83697	0.0212515	0.73265		3.39667	1.05973	0.154912	1.45806	2.04243	G3UYF9;Q03958	Prefoldin subunit 6	Pfdn6
28.3845	28.2508	28.3621	28.3454	28.1307	28.2991	28.3367	28.3429	27.5987	27.3694	27.5934	27.6306	+	4.06873	0.00207407	0.729333		9.34021	0.453528	0.503356	-0.0583887	-1.00895	Q5EBP8;P49312	Heterogeneous nuclear ribonucleoprotein A1;Heterogeneous nuclear ribonucleoprotein A1, N-terminally processed	Hnrnpa1
26.7708	27.0875	27.3169	26.9662	27.6435	27.8353	27.5963	27.7423	26.865	27.0388	27.2772	26.7199	+	2.84286	0.00529412	0.729125	+	5.5576	2.74028	0.00966292	0.669007	5.30647	Q99N15;A2AFQ2;O08756	3-hydroxyacyl-CoA dehydrogenase type-2	Hsd17b10
25.5012	25.4088	25.3669	25.7694	25.9088	26.0611	25.7949	25.8556	25.2158	25.0959	25.0126	25.414	+	3.34719	0.00282927	0.720545	+	6.92319	1.98752	0.0284766	0.393556	3.6832	Q60865	Caprin-1	Caprin1
24.2459	24.7267	24.7658	24.9616	24.6121	24.1622	24.6805	24.969	23.7148	23.6657	24.07	24.0912	+	1.93011	0.018443	0.72052		3.5727	0.113514	0.859447	-0.0690584	-0.305933	Q62523;Q7TQE2	Zyxin	Zyx
23.5659	23.977	23.1962	24.1197	23.927	24.185	24.0408	23.9363	23.1333	23.1217	23.1981	23.7759	+	2.26982	0.012549	0.715039		4.25129	0.684383	0.321525	0.307578	1.41493	H3BKS8;E9PWD4;A0A0R4IZW7;Q3TX08;H3BK68;D3Z413;H3BL70;H3BKB8	tRNA (guanine(26)-N(2))-dimethyltransferase	Trmt1
23.515	24.2107	23.8575	23.2833	23.8019	23.6727	24.2474	23.774	23.3366	22.9343	23.3574	23.0328	+	2.27355	0.0126733	0.708725		4.25909	0.271504	0.68041	0.157399	0.657631	Q9R0E2	Procollagen-lysine,2-oxoglutarate 5-dioxygenase 1	Plod1
24.6233	24.8899	24.9826	24.7231	25.1853	24.89	25.4759	25.0549	24.6594	24.2351	24.2666	24.6233	+	2.24743	0.0125987	0.705408		4.20461	1.24043	0.110516	0.346814	2.34453	Q9JJU8	SH3 domain-binding glutamic acid-rich-like protein	Sh3bgrl
24.9106	24.7431	24.6586	24.8265	24.7874	25.1683	25.459	24.8708	24.2893	24.4116	24.2741	24.4966	+	2.31614	0.0119315	0.703464		4.34876	0.894096	0.214832	0.286662	1.76721	G8JL74;G3UXA6;Q8BHD7;G3UZ01	Polypyrimidine tract-binding protein 3	Ptbp3
25.4029	25.1555	25.1438	25.4532	25.5583	25.8787	25.8089	25.6698	25.1661	24.8983	24.842	25.2193	+	2.97215	0.00457971	0.697495	+	5.8862	2.18241	0.0227937	0.440118	4.07074	P37040;Q05DV1	NADPH--cytochrome P450 reductase	Por
26.6591	26.7734	26.8326	27.5151	26.8307	26.8451	27.059	27.0116	26.2166	25.8874	26.2775	26.5909	+	2.37032	0.0115986	0.693491		4.46446	0.0141259	0.981675	-0.00844288	-0.0418224	Q91VC3;A0A0N4SVP8;E9PV04;A2AFK7;A0A0N4SVM5	Eukaryotic initiation factor 4A-III;Eukaryotic initiation factor 4A-III, N-terminally processed	Eif4a3;Gm8994
27.6268	27.8108	27.663	28.0258	27.6473	27.6864	27.8609	28.2855	27.0231	27.4023	27.019	27.2771	+	2.12374	0.0141456	0.689645		3.95196	0.203875	0.751623	0.0884218	0.514417	P61982	14-3-3 protein gamma;14-3-3 protein gamma, N-terminally processed	Ywhag
27.1141	26.7079	26.7784	27.3254	27.3872	27.1145	27.1256	27.2424	26.6527	26.3204	26.5667	26.5841	+	3.41131	0.00331429	0.686471		7.11407	0.729358	0.298961	0.235954	1.49127	D3Z645;Q9QZ88;D3YYD5	Vacuolar protein sorting-associated protein 29	Vps29
27.1369	27.0782	27.2738	27.2784	27.5675	27.4916	27.7776	27.682	26.9168	26.8312	26.9839	27.074	+	3.79339	0.00136585	0.678157	+	8.34436	2.79562	0.00965854	0.437814	5.44092	Q9CQR2	40S ribosomal protein S21	Rps21
23.7929	23.7685	24.2282	24.6113	24.7114	24.5682	24.5913	24.495	24.2315	23.8457	24.1242	23.4618	+	2.05002	0.0151472	0.675698		3.80533	1.2684	0.104917	0.49124	2.3917	A0A0J9YUI1;P61087;D3Z4U3	Ubiquitin-conjugating enzyme E2 K	Ube2k
21.571	22.0866	21.7524	21.4448	21.9445	21.8461	22.6712	22.5278	21.3857	21.4207	21.582	21.9005	+	1.53097	0.0365379	0.675155		2.84312	1.12007	0.139939	0.533687	2.1429	G5E8V8;Q9JJT9	Phosphorylated adapter RNA export protein	Phax
27.7414	28.0139	27.5863	27.3839	28.0106	28.1112	28.0301	27.6949	27.2238	27.4503	27.3199	27.1549	+	3.02981	0.00478788	0.674464		6.03728	0.876403	0.222981	0.280342	1.73776	F6YY69;F6VW30;P68254	14-3-3 protein theta	Ywhaq
32.4689	32.4658	32.3192	32.1343	33.0817	32.7946	33.0764	32.5376	32.1902	32.2127	32.5775	31.8256	+	1.80262	0.0227231	0.67108	+	3.3327	1.86499	0.0393926	0.525518	3.44922	Q64523;Q6GSS7	Histone H2A type 2-C;Histone H2A type 2-A	Hist2h2ac;Hist2h2aa1
24.5201	24.0801	23.6814	24.6959	25.1668	24.7795	24.6486	24.5698	24.0349	24.6206	24.1391	23.6931	+	1.54809	0.0353754	0.669239		2.8732	1.07839	0.150179	0.546762	2.07348	Q9D892	Inosine triphosphate pyrophosphatase	Itpa
23.0497	22.8566	23.1148	23.2519	22.9343	23.3185	23.4504	23.5575	22.346	23.0812	22.7133	22.4582	+	1.69381	0.0263106	0.665491		3.13332	0.766281	0.278881	0.246917	1.55355	A0A0R4J0G4;Q6VN19	Ran-binding protein 10	Ranbp10
24.2301	24.29	24.4009	24.5539	24.8211	24.8412	24.6021	25.4204	24.2969	24.1544	24.1884	24.3913	+	1.95667	0.0179099	0.66347		3.62361	1.57742	0.0612205	0.552503	2.92497	Q80U93	Nuclear pore complex protein Nup214	Nup214
28.9775	29.036	29.2332	29.2442	29.3617	29.3883	29.4693	29.5364	28.6463	28.763	28.687	29.0107	+	3.47031	0.00346269	0.662191	+	7.29349	2.15367	0.0240408	0.316177	4.01231	P47962;D3YYV8	60S ribosomal protein L5	Rpl5
25.1306	24.7751	25.079	25.1421	25.2043	25.3056	25.1954	25.419	24.4066	24.7894	24.6975	24.5881	+	3.29638	0.00257778	0.66067		6.77489	1.31105	0.0961985	0.249356	2.46391	P61750;E9Q798	ADP-ribosylation factor 4	Arf4
30.6636	30.6226	30.533	30.7209	30.7951	30.8871	30.6385	30.7538	30.2281	30.1695	30.045	29.9892	+	3.91286	0.0014	0.660652		8.76444	1.06807	0.152893	0.13359	2.0563	P18760;F8WGL3	Cofilin-1	Cfl1
23.521	23.9773	23.8881	23.8981	23.7698	23.9466	24.2068	24.2382	23.4357	23.1934	23.3122	23.6178	+	2.4006	0.0110186	0.650583		4.5299	0.706046	0.312742	0.219254	1.45178	Q9CQ48;E0CYQ2	NudC domain-containing protein 2	Nudcd2
27.1194	27.1655	26.7619	27.126	26.9956	27.0234	27.0826	27.0914	26.3915	26.4709	26.5247	26.2168	+	4.00637	0.00169697	0.647284		9.10597	0.0176452	0.981674	0.005054	0.0520418	P28352;F6QA74;D3Z6R9;D3Z124	DNA-(apurinic or apyrimidinic site) lyase;DNA-(apurinic or apyrimidinic site) lyase, mitochondrial	Apex1
29.9584	29.8987	29.8799	30.4233	29.9021	29.8841	30.1855	30.0902	29.2617	29.5388	29.3698	29.3117	+	3.30216	0.00260674	0.644994		6.79161	0.0586294	0.927729	-0.0245919	-0.165857	Q9WUU7	Cathepsin Z	Ctsz
25.9582	25.6564	25.7711	26.3733	26.2508	26.3683	26.0961	26.8203	25.8546	25.5744	25.652	25.8769	+	2.01121	0.0164251	0.644388		3.72927	1.03779	0.161051	0.444139	2.00596	Q9QZE5	Coatomer subunit gamma-1	Copg1
25.6546	25.5702	25.2792	25.476	25.9144	25.5242	25.4322	25.2395	25.0189	24.8317	24.8794	24.8081	+	2.29256	0.0119732	0.643041		4.29898	0.0713755	0.909686	0.0325718	0.199519	A0A0G2JGQ4;P54729	NEDD8 ultimate buster 1	Nub1
25.9819	26.1112	25.8849	26.227	26.2472	26.7849	26.4476	26.7256	26.059	26.2047	26.0835	25.3081	+	1.4254	0.0450517	0.637533	+	2.6595	1.85449	0.0422418	0.500086	3.42947	A0A2C9F2D2;Q07076	Annexin A7	Anxa7
26.5878	26.4074	26.2952	26.7544	26.5639	26.6355	26.9199	26.6342	26.0056	26.1929	26.1428	25.8621	+	2.96918	0.00454676	0.637518		5.87848	0.664908	0.334718	0.177169	1.38167	A0A087WQS2;Q9CQC6;A0A087WPF9	Basic leucine zipper and W2 domain-containing protein 1	Bzw1
23.251	21.3525	23.3846	23.2949	24.4903	23.9924	24.1826	24.0849	23.2989	23.1394	23.9702	23.7936	+	1.52369	0.0368466	0.637026		2.83035	1.462	0.0737054	1.36681	2.7228	Q9DB73;G3UZG6	NADH-cytochrome b5 reductase 1	Cyb5r1
30.966	30.6289	30.6258	31.2821	31.1308	31.2461	31.0754	31.5059	30.6583	30.4126	30.2493	31.0957	+	1.65454	0.0294034	0.635598		3.06248	1.02033	0.16812	0.363841	1.97695	P16045	Galectin-1	Lgals1
28.073	28.299	28.1993	28.2537	28.3034	28.2106	28.5672	28.2533	27.737	27.5505	27.6506	27.8613	+	3.05584	0.00509677	0.633769		6.10644	0.650318	0.344358	0.12735	1.35666	Q9CQI6	Coactosin-like protein	Cotl1
25.3282	25.568	25.3347	25.1247	25.5412	25.5061	25.3433	25.7199	25.098	25.2034	25.0307	24.2531	+	1.4705	0.0408856	0.631343		2.73755	0.785109	0.267481	0.188713	1.58518	A2AW05;Q08943	FACT complex subunit SSRP1	Ssrp1
27.1868	27.1394	27.2152	27.6225	27.3603	27.2532	27.4233	27.4637	26.875	26.6406	26.6976	26.7637	+	4.04907	0.00193103	0.630888		9.26581	0.290961	0.662215	0.0841446	0.697278	P11438	Lysosome-associated membrane glycoprotein 1	Lamp1
27.247	27.0875	27.2154	27.4847	27.3119	27.1439	27.4601	27.4028	26.6991	26.8953	26.7058	26.5044	+	2.99951	0.00471642	0.628507		5.95753	0.271957	0.680791	0.0710187	0.658562	P46638;G3UY29;E9Q3P9;F8WGS1;P62492;G3UZD3;G3UZL4	Ras-related protein Rab-11B;Ras-related protein Rab-11A	Rab11b;Rab11a
25.9901	26.3562	26.1331	26.3094	26.3239	26.3916	26.2129	26.4005	25.632	25.6592	25.9005	25.628	+	3.68645	0.0010566	0.627284		7.9832	0.691742	0.318542	0.135013	1.42746	O08997	Copper transport protein ATOX1	Atox1
29.9427	29.8939	29.9098	29.9932	29.9727	29.9762	30.085	30.0518	29.3981	29.4353	29.4356	29.3285	+	5.50415	0	0.622055		16.5238	1.29407	0.100131	0.0865254	2.43511	P62259;D6REF3	14-3-3 protein epsilon	Ywhae
21.7292	20.7467	21.4763	21.3748	22.7173	22.6937	22.6521	22.8426	21.8192	22.1	22.3811	22.1184	+	2.65371	0.00588018	0.621785	+	5.1008	3.2196	0.00902326	1.3947	6.55557	D3Z3S1;Q9WUQ2	Prolactin regulatory element-binding protein	Preb
28.4523	28.2584	28.5233	28.7233	28.603	28.7605	28.6154	28.9308	27.9319	28.1376	28.1184	28.2447	+	3.07717	0.00531092	0.619273		6.16355	0.997173	0.174881	0.238095	1.93849	O89053;G3UYK8	Coronin-1A;Coronin	Coro1a
26.9638	26.922	27.0734	27.2126	26.8817	26.9855	27.0075	27.4634	26.4714	26.2899	26.4201	26.6838	+	2.1674	0.0138109	0.618231		4.04017	0.1061	0.866522	0.0416141	0.287709	Q61792;A2A6H0;A2A6G9;A2A6G7;A2A6G8	LIM and SH3 domain protein 1	Lasp1
21.9751	23.1087	23.1957	23.1959	23.1674	23.3101	23.4594	23.7435	22.7213	22.8825	22.5142	23.0993	+	1.90494	0.0190962	0.615766		3.52473	0.857607	0.228532	0.551238	1.70643	P35282	Ras-related protein Rab-21	Rab21
22.6255	24.1414	23.4994	25.2545	24.8237	24.329	24.378	25.1135	23.6881	24.3295	24.0687	24.1012	+	1.43327	0.0441679	0.614206		2.67308	0.638466	0.351327	0.780874	1.33629	Q8BHL5;F6YXR3	Engulfment and cell motility protein 2	Elmo2
26.8797	27.1519	27.1201	26.8974	27.2928	27.2893	27.4416	27.3784	26.6319	26.5655	26.8116	26.9542	+	3.15986	0.00446154	0.609743	+	6.38886	2.24237	0.0214253	0.338258	4.19412	Q9CYG7	Mitochondrial import receptor subunit TOM34	Tomm34
27.7966	27.6696	27.7338	28.002	28.163	27.7434	27.8661	28.1882	27.2531	27.6333	27.2338	27.4149	+	2.25354	0.0125531	0.606416		4.21731	0.700545	0.314171	0.189689	1.44243	G5E924;Q8R081;G3UY38	Heterogeneous nuclear ribonucleoprotein L	Hnrnpl
29.7309	29.6469	29.337	29.5742	29.9973	30.2523	30.6033	30.5008	29.6355	29.6398	29.8096	29.8498	+	2.20845	0.0133865	0.604727	+	4.12406	2.5203	0.0141639	0.766125	4.79444	Q99P91;Q8BVA0	Transmembrane glycoprotein NMB	Gpnmb
26.5443	26.6356	26.7095	26.6686	26.8388	26.7523	26.8115	26.7378	26.0809	26.3094	26.2096	26.1474	+	4.48422	0	0.59823	+	11.044	1.85006	0.041971	0.145596	3.42116	Q6P6I8;E0CYM8;P97797;A0A0R4J1Z7	Tyrosine-protein phosphatase non-receptor type substrate 1	Sirpa
23.8948	24.2838	24.2154	23.9869	24.309	23.8133	24.162	24.3458	23.7257	23.2716	23.6267	23.6277	+	2.0386	0.0155288	0.594642		3.78286	0.156862	0.806012	0.0623159	0.408842	Q5UE59;E9Q7C9;Q7TNF4;Q8CD76;O88447	Kinesin light chain 1	Klc1
26.7253	26.58	26.0898	25.0983	26.79	26.9168	26.99	26.5561	26.6055	26.0873	26.2128	25.9805	+	1.92135	0.0187064	0.591712		3.55598	0.923564	0.202223	0.689876	1.81622	E9PV44;O35143	ATPase inhibitor, mitochondrial	Atpif1
25.8346	25.486	25.746	25.8134	26.6971	26.6125	26.3606	26.981	26.1154	26.2864	25.8842	26.0027	+	2.06651	0.0146256	0.590632	+	3.83788	3.10698	0.0085283	0.942755	6.24407	B1AU25;Q9Z0X1	Apoptosis-inducing factor 1, mitochondrial	Aifm1
25.3409	25.7389	25.8821	25.8034	25.9365	26.1605	26.0395	26.0692	25.0068	25.6525	25.5432	25.6533	+	1.96606	0.0176712	0.58749		3.64171	1.50203	0.070981	0.360117	2.79246	B7ZCL8;P70290;A2AN84;B7ZCL9	55 kDa erythrocyte membrane protein	Mpp1
26.1024	26.1928	26.0541	26.2048	26.2611	26.3127	26.3889	26.2733	25.675	25.6291	25.5489	26.0753	+	2.51157	0.00901613	0.576919	+	4.77483	1.98585	0.0282363	0.170486	3.67996	Q9QYJ0	DnaJ homolog subfamily A member 2	Dnaja2
23.7312	23.7011	24.0321	23.5442	24.4083	24.4683	24.4696	24.6241	23.8074	23.645	23.8657	24.3566	+	1.93697	0.018287	0.573871	+	3.58582	3.24181	0.0086	0.74043	6.61844	O35215	D-dopachrome decarboxylase	Ddt
29.8129	30.1184	30.0184	30.1327	29.8795	30.1224	30.3245	30.269	29.4791	29.5396	29.52	29.7623	+	2.54954	0.0087563	0.573593		4.86052	0.468402	0.492101	0.128232	1.03611	P63101;A0A2I3BQ03	14-3-3 protein zeta/delta	Ywhaz
27.6082	27.7494	27.6108	27.7022	27.9996	27.9835	28.1675	28.1954	27.3325	27.5328	27.5259	27.6628	+	3.2142	0.00352	0.57302	+	6.54037	3.16804	0.00843478	0.418876	6.41151	Q9CZN7	Serine hydroxymethyltransferase	Shmt2
27.2202	27.3774	27.3782	27.4355	27.6445	27.6499	27.5933	27.937	26.9766	27.0576	27.2067	27.292	+	2.78928	0.0056	0.572957	+	5.42542	2.0964	0.0262095	0.35334	3.89725	P19157;P46425	Glutathione S-transferase P 1;Glutathione S-transferase P 2	Gstp1;Gstp2
25.7493	25.6623	26.1045	26.5261	26.1144	25.7728	26.1552	26.6167	25.6248	25.4781	25.3176	25.9473	+	1.39938	0.047263	0.572871		2.61472	0.238256	0.714303	0.154229	0.588353	Q9JKB3	Y-box-binding protein 3	Ybx3
28.8384	28.8538	28.649	29.195	29.0316	29.2069	29.1386	29.0812	28.5423	28.6518	28.5711	28.406	+	3.97548	0.00164706	0.571775		8.99188	0.98918	0.177251	0.230523	1.92521	A2AE89;P10649;F6WHQ7	Glutathione S-transferase Mu 1	Gstm1
22.8898	23.0831	23.1062	23.0839	23.1824	23.1231	23.4485	23.7222	22.6291	22.8947	23.0134	22.6545	+	1.85861	0.020332	0.571106		3.43722	1.17971	0.124621	0.328262	2.24256	E9Q4M4;Q91VN4	MICOS complex subunit Mic25	Chchd6
32.0392	32.36	32.0883	32.1684	32.472	32.448	32.7632	32.4788	31.9713	32.176	31.928	31.8033	+	2.74236	0.00516923	0.570858	+	5.31148	1.98019	0.0285523	0.376502	3.66899	Q61176	Arginase-1	Arg1
27.2978	27.3917	27.4201	27.2795	27.4591	27.6634	27.5691	27.2842	27.0207	27.2662	26.9581	26.4526	+	1.62554	0.0310647	0.569529		3.01053	0.828584	0.242364	0.146659	1.65799	P05063	Fructose-bisphosphate aldolase C	Aldoc
25.5557	25.7406	25.4689	25.5531	25.7297	25.355	25.4224	25.8631	24.9865	24.6487	25.3095	25.1635	+	1.63129	0.0309783	0.565533		3.02081	0.0333282	0.964301	0.0129957	0.0966791	Q8K4Q8	Collectin-12	Colec12
23.3426	23.2193	23.3688	23.7173	23.9522	23.7597	23.7984	23.8944	23.1537	22.9806	23.4967	23.5237	+	2.15776	0.0136158	0.562473	+	4.02061	2.04728	0.026852	0.439163	3.79993	D9J2Z9;D9J300;D9J301;D9J302;Q8CI51;Q9CRA2;D9J303;F8WJI6;E9Q8P5;A0A0G2JEJ0	PDZ and LIM domain protein 5	Pdlim5
26.0667	26.0057	26.0432	26.2678	26.4214	26.2134	26.111	26.6958	25.6552	25.7236	25.7763	26.0394	+	1.96893	0.0178341	0.561788		3.64725	0.953119	0.188939	0.264535	1.86532	P51660	Peroxisomal multifunctional enzyme type 2;(3R)-hydroxyacyl-CoA dehydrogenase;Enoyl-CoA hydratase 2	Hsd17b4
25.6824	25.5915	26.0955	26.1073	25.8155	25.9967	26.3067	26.5662	25.3939	25.7301	25.6843	25.6433	+	1.65409	0.0295364	0.558401		3.06168	0.681093	0.32288	0.30209	1.40932	Q62433	Protein NDRG1	Ndrg1
26.2027	26.3331	26.2232	26.3961	26.4671	26.7995	26.6628	27.1569	25.9229	26.2881	26.3051	26.3368	+	1.72538	0.0253142	0.558331	+	3.19068	1.7119	0.0497455	0.482795	3.16614	P60766	Cell division control protein 42 homolog	Cdc42
23.7779	23.268	23.7001	23.7046	23.7643	23.4803	23.4553	23.7081	23.1094	22.8554	22.9657	23.2473	+	2.52704	0.00884898	0.5575		4.80961	0.0260257	0.970665	-0.0106711	-0.0760735	P70460	Vasodilator-stimulated phosphoprotein	Vasp
25.5057	25.6165	25.7018	25.9712	26.0344	26.1119	25.8908	26.4569	25.5893	25.7552	25.6497	25.2705	+	1.89256	0.0192547	0.557362		3.50125	1.46289	0.0737888	0.424727	2.72434	A0A2R8VHH1;Q99P88	Nuclear pore complex protein Nup155	Nup155
27.563	27.62	28.0345	27.9693	28.0571	28.2089	28.5169	28.729	27.8492	27.867	27.5243	28.0432	+	1.61823	0.0311947	0.557058		2.99748	1.62754	0.0578311	0.581294	3.01411	P62855	40S ribosomal protein S26	Rps26
23.7687	23.9224	24.1423	24.1681	24.5995	24.642	24.6985	24.3537	24.2195	23.882	23.8291	24.1396	+	2.41132	0.0108914	0.555863	+	4.55322	2.4844	0.0138438	0.573037	4.71411	A0A0N4SUH8;Q9QZ23;D3Z285	NFU1 iron-sulfur cluster scaffold homolog, mitochondrial	Nfu1
23.8653	23.7234	23.6096	24.0101	24.4118	24.0703	24.3303	23.9862	23.3533	23.8273	23.7775	23.6223	+	2.02794	0.0160496	0.554546		3.76196	1.6032	0.0586105	0.397511	2.97071	O55234;Q8BTY5	Proteasome subunit beta type-5	Psmb5
28.1341	28.0288	28.0349	28.4829	28.2931	28.4116	28.3385	28.8771	27.968	28.0587	27.7881	27.8932	+	2.03742	0.0155711	0.553027		3.78056	0.91526	0.20501	0.3099	1.80241	Q8VIJ6	Splicing factor, proline- and glutamine-rich	Sfpq
29.4368	29.4284	29.4088	29.5737	29.4243	29.4347	29.52	29.4525	28.9517	28.9469	28.79	28.9386	+	4.76829	0	0.551096		12.3676	0.0322494	0.965217	-0.00406694	-0.0936542	Q61830	Macrophage mannose receptor 1	Mrc1
26.9916	26.9789	26.9855	27.0863	27.1066	27.2225	27.3693	27.6036	26.6432	26.7759	26.5136	27.1662	+	1.68043	0.027069	0.550742		3.10912	1.54052	0.0645333	0.314898	2.8599	Q9DB77	Cytochrome b-c1 complex subunit 2, mitochondrial	Uqcrc2
25.7509	25.8178	25.7176	25.5237	25.8562	25.8293	25.9593	26.4536	25.5717	25.5788	25.43	25.3178	+	1.87544	0.0195154	0.550011		3.4689	1.05112	0.157414	0.322098	2.02812	P53395	Lipoamide acyltransferase component of branched-chain alpha-keto acid dehydrogenase complex, mitochondrial	Dbt
32.2667	32.5529	32.326	32.2544	32.6299	32.5933	32.8169	32.5719	32.007	32.135	32.1729	32.1071	+	3.7705	0.00130233	0.547503	+	8.26591	1.83806	0.0429821	0.303002	3.39871	P52480	Pyruvate kinase PKM	Pkm
25.6805	25.9718	25.718	26.198	25.9131	26	26.0654	26.4729	25.497	25.7642	25.6573	25.3658	+	1.9271	0.0184274	0.541795		3.56695	0.603267	0.378078	0.220778	1.27545	Q8CE80;P51125;Q921U7;Q8C281	Calpastatin	Cast
26.046	26.0199	25.9594	25.9633	25.9324	26.2894	26.0786	25.9362	25.4797	25.6264	25.5648	25.4059	+	2.84985	0.00535714	0.53993		5.57503	0.299881	0.650151	0.0619655	0.715252	Q9R0P5	Destrin	Dstn
25.1325	25.2915	25.3013	25.458	25.779	25.8167	25.4746	25.6049	25.3309	25.2481	24.9974	24.9799	+	2.36466	0.0115571	0.529713	+	4.45229	1.9444	0.0325506	0.372948	3.60005	F6QKK2;Q8VEH3	ADP-ribosylation factor-like protein 8A	Arl8a
25.9689	26.1951	26.196	25.812	26.0961	26.1056	26.5914	26.4455	25.6582	25.8818	25.8417	25.7426	+	2.12029	0.0142306	0.528601		3.94503	0.86212	0.226486	0.266638	1.71396	Q64442	Sorbitol dehydrogenase	Sord
29.8843	29.9316	29.9687	30.2309	30.4068	30.331	30.3913	30.6832	29.9375	29.9073	29.7688	30.098	+	2.64196	0.00652252	0.525193	+	5.0733	2.18238	0.0226737	0.449192	4.07068	P48962	ADP/ATP translocase 1	Slc25a4
32.7361	32.7058	32.7168	32.9427	32.5283	32.6408	32.7361	32.9831	32.1624	32.1321	32.0467	32.4471	+	2.16564	0.0137714	0.525026		4.03659	0.186578	0.765361	-0.0532951	-0.476222	P05064;A6ZI44;D3YWI1;Q9CPQ9;A6ZI46;D3Z510;A0A0U1RPN8	Fructose-bisphosphate aldolase A;Fructose-bisphosphate aldolase	Aldoa;Aldoart1
28.1955	28.1885	28.164	28.3344	28.7324	28.6689	28.6932	28.8091	28.0955	28.2099	28.1862	28.3146	+	4.14241	0.00243478	0.524297	+	9.62389	4.301	0	0.505262	10.2607	Q3TRM8;E9Q8S8;E9Q3Z4	Hexokinase-3;Hexokinase	Hk3
22.1861	22.362	22.1719	22.4619	22.2889	22.455	22.4375	22.383	22.0619	21.6853	21.9225	21.8003	+	2.96845	0.00451429	0.523591		5.87661	0.560115	0.411639	0.0955701	1.20005	Q9D8C4	Interferon-induced 35 kDa protein homolog	Ifi35
27.85	27.8289	28.193	27.9322	28.1719	28.2797	28.4161	28.2872	27.8324	27.708	27.7839	27.7445	+	4.03372	0.00180645	0.521543	+	9.20807	1.87365	0.0391579	0.337699	3.46552	Q6ZWX6	Eukaryotic translation initiation factor 2 subunit 1	Eif2s1
26.2745	26.3349	26.0579	26.2306	26.2309	26.1431	26.0916	26.4356	25.6979	25.7096	25.7561	25.6646	+	3.24802	0.00303158	0.51825		6.6361	0.00293702	0.997882	0.000848293	0.00880514	Q9D1J3;A0A1W2P7G2;A0A1W2P6N2	SAP domain-containing ribonucleoprotein	Sarnp
25.9533	26.1276	26.0399	25.2223	26.541	26.2456	26.6783	26.4023	25.9699	25.8958	25.6467	26.2869	+	1.73357	0.024922	0.517		3.20563	1.4924	0.0713738	0.631041	2.77567	G5E829	Plasma membrane calcium-transporting ATPase 1	Atp2b1
28.1962	27.8992	28.0864	28.2393	28.0866	28.2593	28.5207	28.5677	27.8462	27.7403	27.674	28.1062	+	1.89019	0.0192742	0.516912		3.49676	0.949223	0.19063	0.253325	1.85885	Q9D1R9;A0A0G2JGY8;A0A0G2JEY6	60S ribosomal protein L34	Rpl34
27.2732	27.3908	27.6116	28.0255	27.576	27.4184	27.6865	27.8938	26.9769	26.8768	27.2042	27.4558	+	1.7089	0.0257021	0.515254		3.16069	0.133232	0.834904	0.0683784	0.353486	Q9DBG5	Perilipin-3	Plin3
22.2498	22.5935	22.8149	22.7494	22.9071	22.88	23.1599	23.589	22.814	22.4878	22.5696	22.6056	+	1.55561	0.0349477	0.514704		2.88645	1.37256	0.0871252	0.532089	2.56874	Q8BIW1	Protein prune homolog	Prune
26.4331	26.6983	26.3109	26.7013	26.5751	26.7915	26.7682	27.4155	26.3962	26.4994	26.4231	26.1742	+	1.40919	0.0467273	0.514354		2.63157	0.852524	0.230737	0.351695	1.69796	Q8K310;A0A087WSP7;A0A087WQZ1	Matrin-3	Matr3
28.3259	28.1482	27.7742	28.4212	28.5664	28.5207	28.4751	28.5326	28.043	27.9242	27.9741	28.1049	+	4.62702	0	0.51212		11.692	1.31721	0.0954879	0.356275	2.47437	Q9Z204;A0A2I3BRM6	Heterogeneous nuclear ribonucleoproteins C1/C2	Hnrnpc
21.8668	21.4073	21.9799	21.5346	21.8939	22.4458	22.7182	22.3403	21.9123	21.8037	21.8721	21.7638	+	1.57936	0.0340065	0.511586		2.92842	1.6129	0.057883	0.652382	2.98799	Q9D4H1	Exocyst complex component 2	Exoc2
25.9395	25.6935	26.0968	26.0166	26.0345	25.7611	25.8238	26.3682	25.4278	25.3184	25.5163	25.7048	+	1.7129	0.0258396	0.505065		3.16795	0.140938	0.826997	0.0603275	0.371723	P09055	Integrin beta-1	Itgb1
22.5028	22.6878	22.8771	22.6535	23.4003	23.5135	23.1832	23.4004	22.634	23.0386	22.8202	23.0036	+	2.29799	0.0120539	0.500277	+	4.31042	3.27502	0.0101176	0.694061	6.71328	Q8JZZ5;P53811	Phosphatidylinositol transfer protein beta isoform	Pitpnb
24.0094	23.9675	23.9656	24.0408	24.1946	24.4806	24.1949	24.7286	24.0252	23.9738	23.7893	23.8227	+	1.90681	0.0192168	0.496943		3.52828	1.67964	0.0545337	0.403848	3.10769	Q8CGC6	RNA-binding protein 28	Rbm28
24.2603	23.8253	24.2558	24.8392	24.6148	24.8059	24.8292	24.8168	24.5921	24.1766	24.0249	24.2992	+	2.0379	0.01549	0.493493		3.78149	1.15512	0.130831	0.471531	2.20142	Q3UDC3;O88746;A0A1D5RM84	Target of Myb protein 1	Tom1
30.1305	29.8975	30.033	30.0994	30.0965	30.3339	30.3157	30.3622	29.6945	29.7537	29.6597	30.0465	+	2.41388	0.0110152	0.488492		4.55878	1.6	0.0587154	0.236992	2.96502	P62806	Histone H4	Hist1h4a
32.9599	33.1402	33.1325	33.3039	33.3828	33.2436	33.3708	33.6284	32.8479	32.8806	32.7691	33.1917	+	2.11882	0.0141925	0.484068		3.94209	1.36126	0.0881722	0.27225	2.54942	Q8CBB6;Q8CGP2;Q8CGP1;Q6ZWY9;Q64525;Q64478;Q64475;P10854;P10853;Q9D2U9;Q8CGP0;Q64524;P70696	Histone H2B;Histone H2B type 1-P;Histone H2B type 1-K;Histone H2B type 1-C/E/G;Histone H2B type 2-B;Histone H2B type 1-H;Histone H2B type 1-B;Histone H2B type 1-M;Histone H2B type 1-F/J/L;Histone H2B type 3-A;Histone H2B type 3-B;Histone H2B type 2-E;Histone H2B type 1-A	Hist1h2br;Hist1h2bp;Hist1h2bk;Hist1h2bc;Hist2h2bb;Hist1h2bh;Hist1h2bb;Hist1h2bm;Hist1h2bf;Hist3h2ba;Hist3h2bb;Hist2h2be;Hist1h2ba
23.4903	23.4136	23.1459	22.6672	23.884	23.7858	23.7816	23.7928	22.8899	23.6647	23.3137	23.4415	+	1.58371	0.0337439	0.483576	+	2.93611	1.82173	0.0433379	0.631787	3.36822	A0A0R4J0T5;P28659	CUGBP Elav-like family member 1	Celf1
25.2466	25.3549	25.4419	25.6304	25.7912	25.9032	25.8959	25.918	25.1741	25.4762	25.569	25.3551	+	2.76539	0.0053617	0.48345	+	5.36718	2.74637	0.00988506	0.458655	5.32115	Q791V5;A2AFW6;Q9D050	Mitochondrial carrier homolog 2	Mtch2
27.1556	27.3995	27.0331	27.4603	27.5245	27.5627	27.5828	27.9758	27.162	27.2968	26.8808	27.3829	+	1.70733	0.025682	0.480824		3.15784	1.47022	0.0732938	0.399354	2.73706	Q99KC8	von Willebrand factor A domain-containing protein 5A	Vwa5a
26.2824	26.5258	26.1068	26.0865	26.291	26.1628	26.5111	26.0369	25.863	25.791	25.728	25.7005	+	2.37071	0.0116403	0.479786		4.46529	0.000109356	1	4.72069e-05	0.000328912	Q8K183	Pyridoxal kinase	Pdxk
28.3333	28.0859	28.1428	28.5742	28.4908	28.276	28.4943	28.7909	28.0652	27.9768	27.8401	28.2523	+	1.89753	0.0193347	0.479397		3.51068	0.733601	0.296618	0.22894	1.49845	A0A1D5RM85;P62717;A0A1D5RLW5;A0A1D5RME4;A0A1D5RM79	60S ribosomal protein L18a	Rpl18a
24.4024	24.2985	24.4315	25.0587	24.9854	24.7984	24.7345	25.1262	24.1384	24.3949	24.4336	24.76	+	1.66386	0.0288177	0.479384		3.07924	0.955441	0.188482	0.363363	1.86918	P50171;G3UX44	Estradiol 17-beta-dehydrogenase 8	Hsd17b8;H2-Ke6
26.2307	26.4557	26.4872	26.903	26.5799	26.8356	26.5163	26.5081	25.9726	26.1063	26.0825	26.3612	+	2.27344	0.0126316	0.479316		4.25885	0.228736	0.724164	0.0908036	0.568127	P54728	UV excision repair protein RAD23 homolog B	Rad23b
29.4995	29.312	29.3388	29.5196	29.6763	29.6989	29.8033	29.6781	29.2317	29.1819	29.1401	29.3982	+	3.51281	0.00283077	0.476146	+	7.42501	2.53305	0.0146441	0.296627	4.82319	P62918	60S ribosomal protein L8	Rpl8
25.4356	25.3937	25.4347	25.5601	25.3158	25.1723	25.0901	25.3127	24.8894	24.5954	24.4242	25.0843	+	1.62537	0.0310132	0.474458	+	3.01022	1.90612	0.0380706	-0.233253	-3.52697	Q99J09;F7D5L2	Methylosome protein 50	Wdr77
29.1782	29.2773	29.27	29.4858	29.5649	29.5573	29.3649	29.6969	29.0429	28.9809	29.0045	29.2711	+	2.58202	0.00827586	0.471116		4.93462	1.37774	0.087245	0.243169	2.5776	P62281;A0A1B0GRR3;A0A1B0GSE8	40S ribosomal protein S11	Rps11
26.8428	26.9124	26.986	27.0844	27.4115	27.3274	27.4776	27.4765	26.7465	26.9537	26.9928	27.1198	+	2.82575	0.00511364	0.470037	+	5.51515	3.51878	0.00448	0.466866	7.44365	E9PYI8;Q9JMA1	Ubiquitin carboxyl-terminal hydrolase;Ubiquitin carboxyl-terminal hydrolase 14	Usp14
27.1055	27.0785	27.3433	27.6122	27.1914	27.1399	27.1235	27.255	26.7934	26.7349	26.7127	26.5942	+	4.01669	0.00175	0.468665		9.14438	0.363804	0.582042	-0.107423	-0.840752	Q9D0T1	NHP2-like protein 1;NHP2-like protein 1, N-terminally processed	Nhp2l1
23.6905	24.2298	23.8174	24.7074	24.716	24.1747	24.5356	24.5527	23.7854	23.9571	24.1615	24.2013	+	1.69399	0.0263566	0.468421		3.13364	0.731787	0.297659	0.383475	1.49538	P54276	DNA mismatch repair protein Msh6	Msh6
26.1685	26.2581	25.9789	26.4656	26.4134	26.4912	26.607	26.8471	26.1594	26.2096	25.8915	26.2274	+	2.05339	0.0152245	0.467707		3.81197	1.44148	0.0745214	0.371889	2.68726	P84104;A2A4X6	Serine/arginine-rich splicing factor 3	Srsf3;Gm12355
24.4538	23.9869	24.3419	23.958	24.1706	24.059	24.0781	24.0342	23.3673	23.5931	23.5577	23.966	+	1.94904	0.0183519	0.464468		3.60895	0.330272	0.613743	-0.0996923	-0.775604	A0A0R4IZW8;O88456;A0A0R4J1C2	Calpain small subunit 1	Capns1
26.9998	26.9699	27.0763	26.7861	27.2332	27.1911	27.3474	27.367	26.861	26.7571	26.8208	26.8488	+	4.10671	0.00224	0.462783	+	9.48548	2.3183	0.0187261	0.326665	4.35335	P97855	Ras GTPase-activating protein-binding protein 1	G3bp1
24.706	24.887	24.8467	25.4056	24.9356	24.919	25.1388	25.0065	24.4436	24.5287	24.357	24.8216	+	2.19863	0.013494	0.462241		4.10391	0.0870764	0.890796	0.0386539	0.239998	Q80WQ2;A0A1D5RLY2	Protein VAC14 homolog	Vac14
23.8765	23.7348	23.9537	24.4475	24.2699	24.309	24.0595	24.2315	23.6267	23.5962	23.7131	24.0902	+	1.9668	0.0177523	0.460923		3.64314	0.619877	0.365431	0.214363	1.30423	D3YUK4;Q9DCS9	NADH dehydrogenase [ubiquinone] 1 beta subcomplex subunit 10	Ndufb10
24.3379	24.3877	24.6638	24.2468	24.9075	24.4858	24.5289	24.8212	24.4751	24.2945	24.2157	23.9211	+	1.58835	0.0336156	0.459246		2.94434	1.0367	0.161396	0.276781	2.00415	Q99KV1	DnaJ homolog subfamily B member 11	Dnajb11
25.3843	25.4451	25.5104	25.3607	25.741	25.5663	25.8911	25.7519	25.0735	25.3502	25.4129	25.2773	+	2.4429	0.0104368	0.459109	+	4.62231	2.24179	0.02208	0.312446	4.1929	Q8K4Z3	NAD(P)H-hydrate epimerase	Apoa1bp
27.2857	27.3295	27.1416	27.338	27.2123	27.221	27.358	27.3217	26.9273	26.5042	26.7365	27.11	+	1.84	0.0212937	0.458784		3.40232	0.0268888	0.970226	0.00457287	0.0785248	Q64737	Trifunctional purine biosynthetic protein adenosine-3;Phosphoribosylamine--glycine ligase;Phosphoribosylformylglycinamidine cyclo-ligase;Phosphoribosylglycinamide formyltransferase	Gart
25.3505	25.1323	25.0933	25.3135	25.2302	25.3006	25.3505	25.6806	24.955	24.9967	24.9032	24.8845	+	2.3511	0.0116466	0.455642		4.4232	0.685083	0.321888	0.168079	1.41612	H3BL37;O08784;H3BIX0;F6R3V4	Treacle protein	Tcof1
24.8425	24.9553	25.0299	25.3124	24.642	24.9016	24.8817	25.1504	24.6333	24.7056	24.2131	24.2189	+	1.44294	0.0427209	0.451201		2.68978	0.436559	0.51367	-0.141066	-0.977732	G3UZ26;P50431;G3UYY1	Serine hydroxymethyltransferase;Serine hydroxymethyltransferase, cytosolic	Shmt1
26.8943	26.8772	27.2044	27.1438	27.0823	27.0165	27.043	27.3377	26.5973	26.5565	26.5113	27.0222	+	1.73949	0.0246227	0.448056		3.21646	0.344134	0.599187	0.089922	0.802709	Q9WUM3	Coronin-1B	Coro1b
25.8517	25.8463	25.766	26.1859	26.5093	26.432	26.4408	26.4109	25.8301	26.2037	25.8992	26.0688	+	2.67494	0.00601887	0.447807	+	5.15072	2.86092	0.0103429	0.535767	5.60269	Q8BWT1	3-ketoacyl-CoA thiolase, mitochondrial	Acaa2
27.7085	27.7923	27.803	28.0606	27.9275	28.0154	28.01	28.4665	27.5611	27.615	27.7277	27.7427	+	1.84537	0.0209182	0.443219		3.41239	0.932863	0.19724	0.263754	1.83167	Q99LC5	Electron transfer flavoprotein subunit alpha, mitochondrial	Etfa
27.7611	27.9624	28.0526	28.3375	28.243	28.0496	28.513	28.4558	27.5896	27.9011	27.8829	28.1207	+	1.56712	0.03425	0.441777		2.90676	0.910929	0.206224	0.28695	1.79521	P97807	Fumarate hydratase, mitochondrial	Fh
28.4745	28.2169	28.2612	28.4238	28.4203	28.3059	28.7475	28.6607	28.1581	27.8273	28.0223	28.3932	+	1.48205	0.039707	0.433369		2.75764	0.780831	0.269326	0.189477	1.578	P63276	40S ribosomal protein S17	Rps17
27.7042	27.6115	27.8599	27.8673	27.8678	27.6314	27.8368	27.9906	27.3592	27.4115	27.3691	27.454	+	2.85124	0.00542169	0.433226		5.57849	0.307065	0.64232	0.0709162	0.729639	P29351	Tyrosine-protein phosphatase non-receptor type 6	Ptpn6
29.5286	29.4696	29.4833	29.6224	29.5358	29.6094	29.5337	29.6703	29.1484	29.0277	29.1001	29.3576	+	2.81636	0.00505618	0.42888		5.49194	0.610778	0.372829	0.0613518	1.28848	Q3TGU7;P50580	Proliferation-associated protein 2G4	Pa2g4
26.3709	26.1211	26.3496	26.5157	26.3434	26.3913	26.4229	26.6874	25.9934	25.9362	26.1625	26.0561	+	2.45836	0.0100695	0.424196		4.65637	0.496031	0.464373	0.121928	1.0861	Q9ESX5;B7ZCL7	H/ACA ribonucleoprotein complex subunit 4	Dkc1
27.089	27.0506	27.1223	26.8737	27.0988	27.1611	27.28	27.2032	26.636	26.6501	26.8116	26.9526	+	2.62826	0.00643556	0.423189		5.04136	1.19055	0.120424	0.151863	2.26073	P70372	ELAV-like protein 1	Elavl1
22.9505	23.3235	23.0546	23.4133	23.3496	23.2185	23.1597	23.7126	22.6565	22.9725	23.078	23.0419	+	1.44611	0.0426064	0.422873		2.69527	0.479647	0.480354	0.174634	1.05652	Q91X52;A2AC16	L-xylulose reductase	Dcxr
25.6332	25.9613	25.6827	25.902	26.0271	26.1041	25.9585	26.3965	25.5955	25.7372	25.7108	25.7585	+	2.19097	0.0136667	0.421046		4.08823	1.39172	0.0849287	0.326771	2.60156	Q9Z1F9	SUMO-activating enzyme subunit 2	Uba2
26.9487	27.0263	27.0068	27.0246	27.1835	27.2631	27.2236	27.4493	26.7579	26.8545	26.8199	27.0047	+	2.75399	0.00525	0.420621	+	5.33956	2.3975	0.0159714	0.278263	4.52317	Q921F2;A0A087WRZ5;Q8R0B4;Q8BLD4;Q6VYI5;Q6VYI4;A0A087WR97;A0A087WQA5	TAR DNA-binding protein 43	Tardbp
27.9886	27.9743	28.0897	28.263	28.0408	28.0449	28.0319	28.1033	27.987	27.6788	27.61	27.2798	+	1.53593	0.0359316	0.416337		2.85183	0.130039	0.837612	-0.0236835	-0.345872	Q9CQM8;O09167	60S ribosomal protein L21	Rpl21
30.1484	29.9753	30.1706	30.0073	30.1538	30.1842	30.4064	30.5436	29.9892	29.9706	29.8584	29.8094	+	2.17113	0.0137919	0.415117		4.04775	1.24141	0.110463	0.246598	2.34618	P97429;A0A0N4SW89;D3Z0S1;A0A0N4SV57;F7ANV6;S4R1F2	Annexin A4;Annexin	Anxa4
25.9479	26.0121	26.0542	26.2639	26.3971	26.2736	26.2479	26.0832	25.8537	26.1008	25.7451	25.6422	+	1.90507	0.0191363	0.414965		3.52498	0.988108	0.177101	0.180873	1.92343	Q9EPU0	Regulator of nonsense transcripts 1	Upf1
29.7174	29.5621	29.7481	30.0475	29.6998	29.6255	29.8392	29.8725	29.368	29.121	29.2859	29.6291	+	1.82606	0.0214893	0.408195		3.3763	0.0280461	0.969189	-0.00956726	-0.0818051	P15864	Histone H1,2	Hist1h1c
27.4663	27.4952	27.5886	27.4015	27.6581	27.6392	27.7818	28.2639	27.3355	27.442	27.3452	27.5884	+	1.38493	0.0494022	0.407973		2.58992	1.21388	0.116134	0.347875	2.29987	Q8BKC5	Importin-5	Ipo5
24.5335	24.1841	24.3842	24.687	24.5367	24.5587	24.5797	24.7646	24.2304	24.2044	24.286	24.0913	+	3.06298	0.00518033	0.406904		6.12551	0.654323	0.341772	0.162748	1.36354	Q91YR9	Prostaglandin reductase 1	Ptgr1
24.3641	24.4014	24.6422	24.8499	25.0663	24.959	25.0201	25.1664	24.9251	24.6283	24.3435	24.6884	+	1.7275	0.0252878	0.406613	+	3.19455	2.15776	0.0241641	0.48857	4.02061	Q80SW1	Putative adenosylhomocysteinase 2	Ahcyl1
27.9319	27.9905	28.09	27.9017	28.0422	28.323	28.2672	27.8734	27.7516	27.7832	27.7824	27.5778	+	1.8933	0.0192946	0.402682		3.50266	0.63028	0.357005	0.147925	1.32219	P70168	Importin subunit beta-1	Kpnb1
27.2486	27.0895	27.1726	27.24	27.1482	27.1552	27.1212	27.411	26.761	26.876	26.6264	26.9813	+	2.09701	0.014213	0.397717		3.89846	0.101065	0.8711	0.0212336	0.275216	P21956	Lactadherin	Mfge8
27.8844	27.8428	27.9857	28.1937	28.2073	28.2714	28.2253	28.377	27.7214	27.8683	27.9445	27.9671	+	2.9656	0.0044507	0.394892	+	5.86922	1.82369	0.043122	0.293572	3.37189	Q8VDN2	Sodium/potassium-transporting ATPase subunit alpha-1	Atp1a1
27.1948	27.4402	27.4032	27.6622	27.5619	27.5359	27.725	27.5229	27.2242	27.0818	27.1947	27.2657	+	3.18089	0.00388235	0.394832		6.44718	0.74258	0.293484	0.161352	1.51361	Q9R1P0;E9PW69;E9Q0X0	Proteasome subunit alpha type-4;Proteasome subunit alpha type	Psma4
27.6447	27.6091	27.7853	27.6899	27.6203	27.6898	27.6316	27.5719	27.2307	27.3346	27.1765	27.2035	+	4.05535	0.002	0.392066		9.28953	0.555982	0.413085	-0.053864	-1.19277	A2AMW0;F7CAZ6		Capzb
26.8935	26.8644	27.0918	26.9453	27.0174	27.2168	27.2451	26.7661	26.7636	26.6276	26.6502	26.6369	+	1.84041	0.0213785	0.391805		3.4031	0.408365	0.540336	0.112586	0.925291	O88685;A2AGN7;B7ZCF1	26S protease regulatory subunit 6A	Psmc3
29.3149	29.426	29.5082	29.7109	29.4249	29.5818	29.5263	29.582	29.0598	29.1218	29.1639	29.2027	+	3.73788	0.00114286	0.391661		8.15519	0.163199	0.796459	0.0387125	0.423411	P62814	V-type proton ATPase subunit B, brain isoform	Atp6v1b2
29.1101	28.7547	28.7911	28.9335	29.0618	29.1031	29.1887	29.3369	28.7811	28.6188	28.7459	28.9836	+	2.15885	0.0136932	0.390297		4.02281	1.46258	0.0734586	0.275291	2.7238	P62301;Q921R2	40S ribosomal protein S13	Rps13
25.6231	25.6531	25.6954	25.9123	26.0841	26.2761	26.3393	26.0798	25.8319	26.0309	25.678	25.6781	+	1.9714	0.0177275	0.390127	+	3.65202	2.64494	0.0116364	0.473875	5.08026	Q922Q4	Pyrroline-5-carboxylate reductase 2	Pycr2
24.7183	24.9078	24.7092	24.432	24.7809	24.8335	24.6636	24.867	24.4744	24.1948	24.3744	24.5443	+	2.35127	0.0116879	0.389276		4.42357	0.38297	0.566332	0.0944276	0.877377	Q9Z0P5;A0A1L1SU53;A0A1L1STC8	Twinfilin-2	Twf2
25.5266	25.6871	25.4976	26.1522	25.6545	25.6607	26.0136	26.1206	25.3502	25.3853	25.4687	25.6944	+	1.45594	0.0418529	0.387747		2.7123	0.321409	0.623458	0.146497	0.758139	P26516	26S proteasome non-ATPase regulatory subunit 7	Psmd7
23.1027	23.6671	23.1448	23.5328	24.0788	24.0491	23.8769	24.0723	23.422	23.5343	23.7903	23.7797	+	2.02355	0.0159511	0.387695	+	3.75336	2.35468	0.018137	0.657446	4.43087	J3QMM7;K3W4M4;Q9CZ42;J3QN06	ATP-dependent (S)-NAD(P)H-hydrate dehydratase	Carkd
26.4744	26.2933	26.5149	26.7986	26.6447	26.3529	26.7469	26.7691	26.314	26.2057	26.2081	26.2405	+	2.09842	0.01425	0.386313		3.90128	0.323644	0.62166	0.108089	0.762554	Q9CPW4;Q3UA72	Actin-related protein 2/3 complex subunit 5	Arpc5
24.7257	24.931	24.4735	24.6983	24.6898	24.7961	24.8083	24.7536	24.3235	24.371	24.4009	24.4187	+	4.54361	0	0.383417		11.3093	0.226418	0.726862	0.0548258	0.563174	Q5SSI6	U3 small nucleolar RNA-associated protein 18 homolog	Utp18
23.9607	23.6969	24.1247	24.5846	24.5642	24.6715	24.5391	24.964	24.1713	24.1155	24.5154	24.4076	+	1.51061	0.0376134	0.38224		2.80745	1.51707	0.0675759	0.592953	2.81876	Q8VBV7;A0A087WPM5	COP9 signalosome complex subunit 8	Cops8
28.8319	28.8283	28.8074	28.8674	29.0909	29.263	29.2022	29.1111	28.694	28.6908	28.831	28.9295	+	2.77987	0.00547826	0.380472	+	5.40243	3.66667	0	0.333053	7.91791	Q9CR57	60S ribosomal protein L14	Rpl14
26.8417	26.9816	26.9861	27.1953	27.0113	27.0843	27.0616	27.4697	26.7428	26.9247	26.8474	26.5945	+	1.60749	0.0323021	0.379356		2.97835	0.56775	0.405936	0.155532	1.21346	Q61699;E9Q0U7	Heat shock protein 105 kDa	Hsph1
27.0085	27.3764	27.0375	27.1436	27.4583	27.556	27.3138	27.7035	27.0886	27.2663	27.1614	27.0109	+	2.0587	0.0151202	0.376055		3.82245	1.69221	0.0525595	0.366404	3.13041	P60122	RuvB-like 1	Ruvbl1
25.1258	24.994	25.1575	25.2642	25.3839	25.2459	25.2829	25.371	25.1215	24.838	25.0331	24.7917	+	2.33685	0.0114843	0.374884		4.39278	1.53775	0.0646486	0.185584	2.85502	Q3UQ84;Q922A3;E9Q7H6;Q3TP97	Threonine--tRNA ligase, mitochondrial	Tars2
28.7717	28.5411	28.6607	28.9456	29.0252	28.964	28.8498	28.9261	28.432	28.6996	28.725	28.419	+	2.19885	0.0135347	0.372396		4.10436	1.19198	0.120354	0.211524	2.26312	O70251;A0A087WS46	Elongation factor 1-beta	Eef1b;Eef1b2
26.7159	26.9164	26.6136	27.0882	26.7961	27.0773	27.0409	27.2568	26.7469	26.7246	26.6203	26.5922	+	1.96482	0.017551	0.371819		3.63931	0.719363	0.304492	0.209279	1.47436	E9Q604;G5E8F1;E9Q5K8;Q3U1U4;P05555;A0A0R4J1B4	Integrin alpha-M	Itgam
28.6859	28.6361	28.7259	28.6694	28.7278	28.5462	28.7592	28.5505	28.3653	28.0965	28.3325	28.3028	+	2.37603	0.0116642	0.371641		4.47675	0.224711	0.728456	-0.0334053	-0.559522	P55302;F6WMD1	Alpha-2-macroglobulin receptor-associated protein	Lrpap1
25.9659	25.5262	25.6436	25.8624	25.9478	25.9425	25.658	26.092	25.7718	25.4227	25.3085	25.6762	+	1.38506	0.0494713	0.365255		2.59013	0.552305	0.415966	0.160532	1.1863	P40240	CD9 antigen	Cd9
29.1406	29.1402	29.2035	29.3509	29.3434	29.3691	29.2932	29.5707	28.915	28.9732	28.9641	29.2689	+	1.94536	0.0182301	0.363811		3.6019	1.24814	0.109156	0.1853	2.35752	Q62351;Q8C872	Transferrin receptor protein 1	Tfrc
28.0164	27.9722	28.0712	27.551	27.8454	28.0201	27.8625	27.4343	27.4161	27.36	27.5208	27.4154	+	1.5054	0.0377576	0.362488		2.79835	0.26753	0.685209	-0.112125	-0.649455	A0A0J9YUD8;A0A0J9YUZ4;P63158;D3YZ18;D3YVC6	High mobility group protein B1	Hmgb1
27.5231	27.5435	27.4988	27.5294	27.4311	27.558	27.5452	27.8011	27.1813	27.0569	27.2024	27.4599	+	1.68693	0.0265625	0.358708		3.12086	0.325943	0.619567	0.0601254	0.767086	O88844	Isocitrate dehydrogenase [NADP] cytoplasmic	Idh1
24.6146	24.6705	24.7312	24.9318	24.5501	24.6003	24.3528	24.6772	24.1241	24.1469	24.1362	24.3904	+	1.98124	0.0173803	0.345715		3.67103	1.0111	0.170943	-0.191932	-1.96162	Q9D8S9	BolA-like protein 1	Bola1
29.0266	29.0039	28.9924	29.1799	29.2467	29.1889	29.1042	29.4863	28.8946	28.858	28.8526	29.0403	+	2.0011	0.0166396	0.345144		3.70956	1.16377	0.128567	0.205844	2.21589	Q8CGC7	Bifunctional glutamate/proline--tRNA ligase;Glutamate--tRNA ligase;Proline--tRNA ligase	Eprs
25.9306	26.1004	25.9702	25.9854	25.9993	26.1263	26.3752	26.1153	25.8273	25.8657	25.6535	25.894	+	1.93964	0.0183158	0.34394		3.59092	0.91789	0.204438	0.157418	1.80678	P24668	Cation-dependent mannose-6-phosphate receptor	M6pr
26.1419	26.1442	26.0566	26.6444	26.1608	26.2921	26.2492	26.549	25.9664	25.9978	25.85	26.0738	+	1.92907	0.018364	0.340774		3.57071	0.16082	0.79994	0.0659924	0.417953	Q3THK7	GMP synthase [glutamine-hydrolyzing]	Gmps
29.844	29.8766	29.8198	30.0547	29.7935	29.7742	29.7648	29.6661	29.3248	29.4397	29.3254	29.5581	+	2.77778	0.00544865	0.337635		5.39732	1.31429	0.0956821	-0.149127	-2.46941	O88569;A0A0N4SUM2	Heterogeneous nuclear ribonucleoproteins A2/B1	Hnrnpa2b1
25.8775	26.2118	25.889	25.97	26.0709	26.1791	26.0921	26.0187	25.7967	25.6583	25.8633	25.693	+	2.95434	0.00438889	0.337348		5.84012	0.571127	0.404063	0.10311	1.21938	Q8CI11	Guanine nucleotide-binding protein-like 3	Gnl3
23.3133	22.9732	23.9655	23.0374	23.2945	23.4151	23.2856	23.45	23.1532	22.8244	23.1223	22.997	+	2.11742	0.014117	0.337063		3.93928	0.059765	0.92873	0.0389366	0.168887	Q922Y1	UBX domain-containing protein 1	Ubxn1
27.088	26.9408	26.8637	26.8394	27.3903	27.2557	27.0505	27.6184	26.896	26.981	26.979	27.1181	+	1.40478	0.0472408	0.335232		2.62399	1.62269	0.0572796	0.395773	3.00545	Q60932	Voltage-dependent anion-selective channel protein 1	Vdac1
28.8142	28.7683	28.8589	29.262	29.2433	28.9598	28.8139	28.9763	28.5797	28.6696	28.7738	28.6304	+	1.84015	0.021336	0.334972		3.4026	0.197893	0.75451	0.0724645	0.501288	P62751	60S ribosomal protein L23a	Rpl23a
28.2226	28.1646	28.2357	28.4629	28.2016	28.2135	28.3422	28.2639	27.9604	27.8268	27.7959	28.1154	+	2.22283	0.0130155	0.330683		4.15368	0.0797878	0.899409	-0.0161629	-0.221337	P45376	Aldose reductase	Akr1b1
25.4126	25.4585	25.8125	25.8703	25.8945	25.9128	25.944	26.1869	25.6259	25.6259	25.4771	25.8875	+	1.63361	0.0309414	0.330483		3.02496	1.35414	0.0897043	0.346088	2.53726	Q8K1M6;E9PUD2	Dynamin-1-like protein	Dnm1l
24.3695	24.6373	24.4989	24.6175	24.5536	24.6422	24.7307	24.5117	23.9556	24.3435	24.4876	24.334	+	1.42689	0.0447194	0.329372		2.66207	0.448809	0.50638	0.0787334	1.00029	E9QAD4;Q7TQK5	Coiled-coil domain-containing protein 93	Ccdc93
28.027	28.0075	28.1536	28.2397	28.3065	28.3726	28.1836	28.5609	28.0231	27.9441	28.0299	28.1297	+	1.99964	0.0166746	0.324166		3.70672	1.38747	0.0854494	0.248959	2.59427	Q9D6Z1	Nucleolar protein 56	Nop56
29.7869	29.7129	29.6288	29.7068	29.9503	29.8059	29.8343	29.7637	29.4026	29.3941	29.5114	29.7495	+	1.90543	0.0191765	0.324141		3.52568	1.34569	0.0913615	0.129683	2.52283	P27659	60S ribosomal protein L3	Rpl3
26.8687	26.9248	26.9069	27.4711	27.3668	27.2186	27.1428	27.1718	26.8552	26.9223	26.9171	26.9307	+	3.03407	0.00482443	0.318688		6.04858	0.560713	0.411214	0.182124	1.2011	Q920E5	Farnesyl pyrophosphate synthase	Fdps
32.1677	32.2555	32.1273	32.0985	32.2906	32.2497	32.326	32.2994	31.9318	32.029	31.936	31.9968	+	4.50737	0	0.318031	+	11.1467	1.85513	0.0420882	0.129168	3.43068	P09405	Nucleolin	Ncl
32.2634	32.3683	32.4092	32.5941	32.4855	32.5991	32.5335	32.7089	32.1359	32.2228	32.263	32.4357	+	2.14639	0.0137778	0.317438		3.99759	1.06639	0.153208	0.173011	2.05352	P17182;Q6PHC1	Alpha-enolase	Eno1
26.0492	26.4678	26.1793	26.3249	26.4836	26.6263	26.267	26.5439	26.1863	26.3198	26.2385	25.9076	+	1.44246	0.0426899	0.317157		2.68896	0.970588	0.183629	0.224905	1.89434	Q9CPN8	Insulin-like growth factor 2 mRNA-binding protein 3	Igf2bp3
28.7822	28.8659	28.8664	28.9303	28.8951	28.906	28.8313	29.0114	28.6575	28.5471	28.6216	28.5578	+	3.33937	0.0027619	0.314974		6.90018	0.467504	0.492283	0.0497756	1.03447	Q78PY7;Q3TJ56	Staphylococcal nuclease domain-containing protein 1	Snd1
26.9188	26.9221	27.0826	27.521	27.1016	27.2992	27.1851	27.3353	26.9957	26.7832	26.8609	27.0316	+	2.12691	0.0141304	0.312458		3.95832	0.335516	0.609088	0.119179	0.785887	O88342	WD repeat-containing protein 1	Wdr1
25.8558	25.9138	25.8672	26.3699	25.897	25.4625	25.8853	25.8278	25.5059	25.3887	25.4112	25.5248	+	1.54266	0.0355298	0.31048		2.86366	0.706828	0.312612	-0.23354	-1.4531	P48758	Carbonyl reductase [NADPH] 1	Cbr1
28.3236	28.3111	28.291	28.5281	28.3039	28.2576	28.3965	28.3575	27.885	28.0006	28.0819	28.1078	+	2.7334	0.00560406	0.310098		5.28992	0.219307	0.735451	-0.0345697	-0.547913	P10107	Annexin A1	Anxa1
26.5476	26.3948	26.534	26.4923	26.5626	26.5612	26.4109	26.5935	26.3492	26.0031	26.1929	26.3618	+	1.76831	0.023933	0.305325		3.26933	0.313979	0.634067	0.039876	0.743414	Q921M3	Splicing factor 3B subunit 3	Sf3b3
27.7281	27.8079	27.7633	27.8316	27.8377	27.964	27.979	27.9764	27.4712	27.7071	27.8042	27.5585	+	2.00406	0.0166794	0.304053	+	3.71533	2.05215	0.026973	0.156556	3.80953	Q99JY9	Actin-related protein 3	Actr3
29.2353	29.192	29.2368	29.5741	29.2305	29.4368	29.1807	29.5667	28.9902	29.1243	29.0256	29.0631	+	1.73295	0.0248318	0.302907		3.20451	0.13123	0.836702	0.0441046	0.348716	P05201	Aspartate aminotransferase, cytoplasmic	Got1
25.0799	24.9191	25.4415	25.0091	25.1079	24.9206	25.1313	25.0909	24.7921	24.9026	24.673	24.6807	+	2.22153	0.0131481	0.300578		4.15099	0.153131	0.809798	-0.0497065	-0.400211	D3Z1U9;D3YUM1;Q91YT0;D3Z0K1;D3YXX5	NADH dehydrogenase [ubiquinone] flavoprotein 1, mitochondrial	Ndufv1
26.4218	26.4039	25.8076	26.3668	25.9946	25.7527	25.9065	25.9432	25.5791	25.6375	25.6864	25.4934	+	2.39018	0.0111704	0.300156		4.50731	1.17624	0.125301	-0.350742	-2.23676	P32020	Non-specific lipid-transfer protein	Scp2
25.7297	25.31	25.1744	24.6908	25.75	25.8842	26.1151	25.7646	25.5186	25.6233	25.4051	25.7744	+	1.38277	0.0497964	0.298152		2.58622	1.52609	0.0663592	0.652262	2.83457	Q9CRB9;Q9D9P1;D3Z0L4;S4R238	MICOS complex subunit Mic19	Chchd3
27.4213	27.4267	27.4629	27.4499	27.4849	27.5742	27.7305	27.7631	27.3639	27.2237	27.265	27.5104	+	1.75793	0.0242815	0.297411		3.25024	1.61023	0.0584615	0.197984	2.98322	E9PVC6;E9Q9E1;Q6NZJ6;E9PVC5;A0A0J9YUS5;A0A0J9YVC1;A0A0J9YUC1;E9Q770	Eukaryotic translation initiation factor 4 gamma 1	Eif4g1
26.3409	26.4	26.183	26.5833	26.1842	25.9282	26.0176	26.0806	25.6861	25.694	25.9722	25.6838	+	1.78103	0.0236894	0.293633	+	3.29277	1.77694	0.0459338	-0.324154	-3.28523	Q9Z1Z0	General vesicular transport factor p115	Uso1
27.7698	27.8162	27.6392	27.7351	27.8351	27.7289	27.803	27.7498	27.4679	27.3625	27.5012	27.6155	+	2.64736	0.00640367	0.292403		5.08593	0.382229	0.565811	0.0391388	0.875969	Q8BGQ7	Alanine--tRNA ligase, cytoplasmic	Aars
27.36	27.3551	27.6089	27.6468	27.3653	27.4089	27.2502	27.5479	27.1659	26.9854	27.0239	27.2379	+	1.83424	0.0212781	0.28981		3.39157	0.448515	0.506255	-0.0996313	-0.999751	Q9D8U8	Sorting nexin-5	Snx5
28.572	28.3469	28.6415	28.7516	28.6798	28.6509	28.7757	28.6663	28.3643	28.277	28.3878	28.6181	+	1.94762	0.0182705	0.281364		3.60623	0.605835	0.376369	0.115154	1.2799	Q60864	Stress-induced-phosphoprotein 1	Stip1
29.8608	29.9817	29.7166	30.1198	30.0447	29.9956	30.0892	30.0532	29.8294	29.6511	29.6099	29.9706	+	1.77205	0.0239099	0.28041		3.27621	0.6934	0.317791	0.12595	1.43028	P25444;D3YVC1;D3YWJ3;D3Z536	40S ribosomal protein S2	Rps2;Gm8225
25.8702	26.1175	26.0727	26.1095	26.1978	26.1607	25.9196	26.0661	25.656	25.861	25.8663	25.8423	+	1.89172	0.0192149	0.279662		3.49966	0.202929	0.752372	0.0435958	0.512346	A0A1Y7VJ48;P48428	Tubulin-specific chaperone A	Tbca
26.2552	26.1545	26.2065	26.2508	26.2505	26.3962	26.392	26.5417	26.0543	26.047	26.2309	26.132	+	2.05144	0.0151858	0.279013		3.80813	1.50051	0.0711848	0.178312	2.7898	Q9ET22	Dipeptidyl peptidase 2	Dpp7
25.1251	25.1504	25.2651	25.3456	25.9483	25.944	26.0748	26.1253	25.7207	25.6556	25.6817	25.9307	+	1.92397	0.0186098	0.275908	+	3.56098	4.62226	0	0.801522	11.6698	A0A0R4J027;P54987	Cis-aconitate decarboxylase	Irg1
22.6244	22.4338	22.9638	22.8567	22.9164	23.3952	22.9808	23.0819	22.8362	22.8023	22.8355	22.7973	+	1.38223	0.049727	0.275746		2.5853	1.24239	0.110247	0.373908	2.34783	F8WJD4;Q80X82	Symplekin	Sympk
29.8804	30.0831	30.0638	30.3878	30.2087	30.1652	30.1466	30.0673	29.8388	29.8421	29.7217	30.0823	+	1.83408	0.0212362	0.275723		3.39126	0.15103	0.811182	0.0431705	0.395335	Q9D8N0	Elongation factor 1-gamma	Eef1g
30.1153	30.0781	29.9268	29.8028	29.7508	29.8648	29.9942	29.9386	29.6346	29.5057	29.6889	29.6199	+	2.25258	0.0125128	0.274796		4.21532	0.476455	0.484309	-0.0936723	-1.05074	F6YVP7;P62270;A0A1Y7VKY1;S4R1N6	40S ribosomal protein S18	Gm10260;Rps18
29.4051	29.4749	29.5692	29.6972	29.7947	29.7205	29.9252	30.0999	29.5018	29.5377	29.6228	29.7792	+	1.42139	0.0451903	0.274712	+	2.65259	1.80464	0.0447099	0.348499	3.33645	P05202	Aspartate aminotransferase, mitochondrial	Got2
29.0424	29.034	28.9096	29.2687	28.7807	28.959	28.9267	28.8959	28.5481	28.6672	28.5724	28.676	+	2.78699	0.00553846	0.274642		5.4198	1.06718	0.152994	-0.17311	-2.05482	P40124	Adenylyl cyclase-associated protein 1	Cap1
23.9019	24.0514	24.2399	24.2994	24.5183	24.5456	24.5261	24.4265	24.2256	24.3821	24.1884	24.157	+	2.47847	0.00975686	0.265862	+	4.70091	2.1622	0.0240619	0.380963	4.0296	O88325		Naglu
29.7217	29.7122	29.6704	29.8098	29.6139	29.6423	29.6439	29.8125	29.4264	29.3821	29.3562	29.488	+	2.58078	0.00824034	0.264964		4.93176	0.412905	0.536205	-0.0503802	-0.933787	B7FAU9;Q8BTM8;B7FAV1	Filamin-A	Flna
28.6789	28.7198	28.5333	28.9152	28.7904	28.673	28.933	28.697	28.4666	28.6585	28.3311	28.5842	+	1.52915	0.0365494	0.263257		2.83993	0.256199	0.696396	0.0615654	0.625991	Q9CWJ9	Bifunctional purine biosynthesis protein PURH;Phosphoribosylaminoimidazolecarboxamide formyltransferase;IMP cyclohydrolase	Atic
26.1857	26.0181	26.1983	26.551	26.0176	25.6869	25.8771	25.6776	25.5325	25.5326	25.504	25.6406	+	1.62589	0.0311163	0.262384		3.01115	1.64937	0.0569266	-0.423469	-3.0532	A0A0G2JH04;P63073;A0A0G2JGT5;A0A0G2JFB4	Eukaryotic translation initiation factor 4E	Eif4e
26.7389	26.5593	26.9706	26.8542	26.7149	26.5442	26.8029	26.6995	26.4593	26.5849	26.2713	26.4056	+	1.6664	0.0286348	0.2601		3.08382	0.383752	0.565993	-0.0903959	-0.878864	E9Q7Q3;D3Z6I8;A0A0R4J1P2;P21107	Tropomyosin alpha-3 chain	Tpm3
25.7609	25.6992	25.8157	25.8508	25.7562	25.6171	25.4778	25.8014	25.4496	25.3683	25.3823	25.4195	+	1.85107	0.0203219	0.258212		3.42307	0.720132	0.304679	-0.118502	-1.47566	Q8BTI8	Serine/arginine repetitive matrix protein 2	Srrm2
27.9049	27.7206	27.9692	28.0136	27.8028	27.7121	28.0096	27.9304	27.4854	27.6188	27.5448	27.7821	+	1.49395	0.0390361	0.255975		2.77836	0.159647	0.801344	-0.0383439	-0.415259	Q9D0K2;Q3UJQ9	Succinyl-CoA:3-ketoacid coenzyme A transferase 1, mitochondrial;Succinyl-CoA:3-ketoacid-coenzyme A transferase	Oxct1
27.1762	27.0069	27.044	26.566	26.9326	27.2444	27.1051	26.8831	26.8248	26.7175	26.7339	26.8658	+	1.52824	0.036641	0.255766		2.83833	0.241656	0.71228	0.0930271	0.595532	P63028;D3YU75	Translationally-controlled tumor protein	Tpt1
26.5664	26.727	26.7424	26.93	26.7703	26.8348	26.9402	26.9984	26.6501	26.5604	26.5612	26.7538	+	1.99493	0.0167736	0.254562		3.69758	0.793308	0.262766	0.144486	1.59894	Q91V41;Q50HX3	Ras-related protein Rab-14	Rab14
28.8952	29.006	28.9464	29.1857	28.9751	29.0469	28.9933	29.1813	28.75	28.8097	28.6357	29.0134	+	1.44289	0.0426589	0.246979		2.6897	0.206016	0.749431	0.0408096	0.519095	Q02053	Ubiquitin-like modifier-activating enzyme 1	Uba1
27.0784	27.1103	27.1694	27.2728	27.1959	27.0881	27.2094	27.1629	26.7997	27.062	26.9865	26.8313	+	1.93514	0.0181685	0.244176		3.58232	0.0438285	0.946625	0.00636816	0.125791	P30416;F6S2D5	Peptidyl-prolyl cis-trans isomerase FKBP4;Peptidyl-prolyl cis-trans isomerase FKBP4, N-terminally processed;Peptidyl-prolyl cis-trans isomerase	Fkbp4
31.0289	30.995	30.8863	31.1579	30.9328	30.9112	31.0191	31.0991	30.6738	30.6543	30.811	30.8567	+	1.97569	0.0175777	0.241623		3.66029	0.142436	0.824303	-0.0264816	-0.375246	P40142;A0A286YE28	Transketolase	Tkt
28.4406	28.5751	28.49	28.6128	28.3801	28.5075	28.5035	28.6321	28.2536	28.1984	28.1704	28.4523	+	1.56264	0.0345478	0.237127		2.89886	0.139478	0.82896	-0.0238299	-0.368282	Q8K2B3	Succinate dehydrogenase [ubiquinone] flavoprotein subunit, mitochondrial	Sdha
27.0537	26.9721	27.4028	27.4583	27.2463	27.1067	27.1826	27.3784	26.9855	26.9673	26.9688	27.0667	+	2.00721	0.0164904	0.231396		3.72146	0.0168964	0.981167	0.00673819	0.0498739	Q3UGC7;Q66JS6	Eukaryotic translation initiation factor 3 subunit J-A;Eukaryotic translation initiation factor 3 subunit J-B	Eif3j1;Eif3j2
28.5996	28.5868	28.6872	28.8533	28.8047	28.8833	28.6375	28.9255	28.6169	28.5022	28.5822	28.6335	+	1.77154	0.0239925	0.229048		3.27526	0.72424	0.302375	0.131005	1.48261	Q9Z1Q5	Chloride intracellular channel protein 1	Clic1
26.3496	26.3763	26.51	26.6284	26.6503	26.4679	26.615	26.5849	26.3573	26.4841	26.4047	26.1895	+	1.6152	0.031453	0.220605		2.99208	0.734385	0.296623	0.113457	1.49977	Q9JHI5	Isovaleryl-CoA dehydrogenase, mitochondrial	Ivd
27.5881	27.4319	27.5051	27.6531	27.5749	27.541	27.4549	27.665	27.3151	27.3152	27.3592	27.3694	+	2.51917	0.00908943	0.219236		4.79191	0.0798631	0.899743	0.0143833	0.221531	A2A7S7;Q91WQ3	Tyrosine--tRNA ligase;Tyrosine--tRNA ligase, cytoplasmic;Tyrosine--tRNA ligase, cytoplasmic, N-terminally processed	Yars
29.8407	29.8252	29.8374	29.8598	29.822	29.8085	29.8126	29.9788	29.5563	29.6195	29.6866	29.6852	+	2.26197	0.0126753	0.218585		4.2349	0.132512	0.835171	0.0147138	0.351772	O35744	Chitinase-like protein 3	Chil3
28.4549	28.4768	28.5718	28.7243	28.4548	28.3606	28.347	28.478	28.1665	28.0432	28.2201	28.3596	+	1.5634	0.0344051	0.212732		2.9002	1.10053	0.14268	-0.146845	-2.11033	H3BJP2;H3BLJ9;H3BJL6;H3BKH6;Q9R0P3;H3BK43	S-formylglutathione hydrolase	Esd
30.1207	29.9912	30.0523	30.1671	29.9844	29.9133	29.8452	29.7424	29.6838	29.622	29.6798	29.6677	+	2.09382	0.0141762	0.208002	+	3.89211	1.77726	0.0460864	-0.21149	-3.28581	P47911	60S ribosomal protein L6	Rpl6
27.4794	27.6543	27.7689	27.7281	27.6294	27.6877	27.8126	27.6052	27.3567	27.4731	27.5245	27.5582	+	1.7391	0.0245328	0.205588		3.21575	0.123275	0.846017	0.0260372	0.329637	P97449	Aminopeptidase N	Anpep
23.8348	23.7523	23.5216	23.4349	23.7674	23.8938	23.7859	23.8458	23.7043	23.555	23.7073	23.5293	+	1.93553	0.0182473	0.199272		3.58306	0.97448	0.182706	0.187349	1.9008	Q9CXS4	Centromere protein V	Cenpv
26.6291	26.6952	26.5908	26.5558	26.7158	26.8538	26.8114	26.8075	26.5733	26.5166	26.6284	26.6982	+	2.13926	0.0139169	0.192998	+	3.9832	2.29575	0.019358	0.179375	4.30569	Q921K2;P11103	Poly [ADP-ribose] polymerase 1	Parp1
29.0224	28.8882	28.9994	29.0283	29.1588	29.0576	29.1004	29.1436	29.1042	28.7643	28.9231	28.8991	+	1.40098	0.0474633	0.192426	+	2.61747	1.7691	0.0466623	0.130486	3.27077	Q6ZWV3;I7HLV2;P86048	60S ribosomal protein L10;60S ribosomal protein L10-like	Rpl10;Rpl10l
27.6537	27.4641	27.4485	27.915	27.7311	27.5435	27.7221	27.5147	27.4451	27.3412	27.539	27.4249	+	1.45333	0.0421557	0.190299		2.70778	0.0208702	0.978068	0.0075407	0.0613397	G5E902;Q8VEM8	Phosphate carrier protein, mitochondrial	Slc25a3
29.5591	29.8354	29.5343	29.8295	30.2604	30.3269	30.1654	30.4267	30.1142	30.2243	30.0948	30.0919	+	1.37936	0.0498889	0.163512	+	2.58037	3.05174	0.00792982	0.605281	6.09552	P14206;A0A1L1SRW0	40S ribosomal protein SA	Rpsa
29.1593	29.1004	28.9624	29.2176	29.2296	29.0963	29.1639	29.0109	29.0054	28.9548	28.9171	28.9771	+	1.73456	0.0249673	0.161596		3.20744	0.0761859	0.903602	0.0152636	0.212033	Q922B2	Aspartate--tRNA ligase, cytoplasmic	Dars
28.5561	28.6273	28.5921	28.7525	28.4965	28.5027	28.5661	28.6242	28.4222	28.3471	28.3359	28.4837	+	1.77147	0.0239477	0.150107		3.27514	0.806355	0.25443	-0.0846515	-1.6208	Q9QXS1;E9Q3W4	Plectin	Plec
30.8898	30.7741	30.7454	30.8202	30.7375	30.6862	30.7429	30.6908	30.4553	30.5857	30.5634	30.661	+	1.77635	0.023834	0.147985		3.28414	1.43014	0.0770994	-0.0930233	-2.66767	P26041	Moesin	Msn
30.3091	30.135	30.2014	30.3424	30.2144	30.2479	30.2449	30.2158	30.0937	30.0316	30.1527	30.1924	+	1.68718	0.0264974	0.113168		3.12131	0.124673	0.84473	-0.0162468	-0.333004	Q5SXR6;Q68FD5	Clathrin heavy chain;Clathrin heavy chain 1	Cltc
29.0906	29.0015	29.0281	29.0948	28.9397	29.044	29.0001	29.0217	28.8691	28.8952	28.9349	28.9223	+	1.93703	0.0183668	0.0960388		3.58592	0.808309	0.253754	-0.052351	-1.62407	P54071;D6RIL6	Isocitrate dehydrogenase [NADP], mitochondrial	Idh2
29.6012	29.4281	29.6121	29.7034	29.4047	29.3633	29.3378	29.4095	29.5008	29.4668	29.4753	29.5291	+	2.67349	0.00599061	-0.114179	+	-5.14729	1.86897	0.0391524	-0.207363	-3.45671	Q9JKF1	Ras GTPase-activating-like protein IQGAP1	Iqgap1
29.1209	29.0091	29.0419	28.9352	28.762	28.7197	28.8508	28.8542	28.9603	28.8857	28.938	28.9677	+	1.99709	0.0165957	-0.141267	+	-3.70177	2.39388	0.0163404	-0.230088	-4.51533	P48036	Annexin A5	Anxa5
26.7537	26.4671	26.7078	26.7447	26.5327	26.3347	26.4233	26.4757	26.565	26.5997	26.7057	26.5423	+	1.57087	0.0342279	-0.161565		-2.91338	1.53004	0.0661171	-0.226691	-2.84148	Q62189;D3Z0S6	U1 small nuclear ribonucleoprotein A	Snrpa
27.4608	27.3046	27.3852	27.8158	26.8927	26.9421	26.9807	27.0667	27.2358	27.1131	27.073	27.1269	+	1.78044	0.0236446	-0.166632	+	-3.29167	2.33853	0.0179733	-0.521049	-4.39635	Q9R0Q7;D3Z7C6	Prostaglandin E synthase 3	Ptges3
25.9102	25.181	26.0183	25.9163	25.7589	25.8213	25.9032	25.9109	26.0307	26.0846	26.0633	25.9377	+	2.00576	0.0165659	-0.180486		-3.71864	0.183017	0.770367	0.0921321	0.468269	Q8K363	ATP-dependent RNA helicase DDX18	Ddx18
30.7638	30.5449	30.564	30.8139	30.5317	30.5676	30.7177	30.6353	30.8314	30.7888	30.7419	30.8235	+	2.15118	0.0135376	-0.183316		-4.00727	0.309125	0.639352	-0.058589	-0.733751	P08113	Endoplasmin	Hsp90b1
26.7001	26.3656	26.3529	27.0659	26.3206	26.0953	26.2304	26.1969	26.4239	26.3945	26.3204	26.443	+	1.85792	0.0202909	-0.184631		-3.43592	1.24096	0.110349	-0.410324	-2.34542	P35279;D3YV69;P61294	Ras-related protein Rab-6A;Ras-related protein Rab-6B	Rab6a;Rab6b
31.8674	31.7174	31.8633	31.8679	31.714	31.6431	31.5953	31.6566	31.8454	31.8483	31.8251	31.8661	+	3.53916	0.002875	-0.193996	+	-7.50757	2.13301	0.0251111	-0.176762	-3.9706	P63017;Q504P4	Heat shock cognate 71 kDa protein	Hspa8
29.133	28.9083	28.9504	29.2319	28.8314	28.7649	28.7477	28.8538	28.9751	29.1239	28.8856	29.0083	+	1.93553	0.0182078	-0.198793	+	-3.58306	1.72399	0.0488123	-0.256486	-3.18814	Q6GT24;D3Z0Y2;O08709	Peroxiredoxin-6	Prdx6
27.0189	26.6349	26.7743	26.9242	26.5871	26.7188	26.6338	26.7907	26.8159	26.8129	26.9209	26.9972	+	1.73937	0.0245777	-0.204147		-3.21623	0.808499	0.253721	-0.1555	-1.62439	A0A0U1RNT6;A0A0U1RNK6;Q3THS6;A0A0U1RQ95	S-adenosylmethionine synthase isoform type-2	Mat2a
28.9872	29.1309	29.0752	29.0807	28.8276	28.8604	28.9064	28.9578	28.9402	29.0209	29.1302	29.2845	+	1.38128	0.0497691	-0.205914	+	-2.58367	2.33254	0.0182078	-0.180451	-4.38359	Q9D0I9	Arginine--tRNA ligase, cytoplasmic	Rars
27.6382	27.4751	27.7244	27.8031	27.4565	27.4083	27.5319	27.345	27.5301	27.7021	27.6803	27.6773	+	2.04652	0.0152323	-0.21202		-3.79844	1.5004	0.0710165	-0.224803	-2.78962	O70435	Proteasome subunit alpha type-3	Psma3
28.3754	28.1182	28.2766	28.4033	28.1113	28.3162	28.2483	28.2923	28.4621	28.4241	28.4349	28.5076	+	2.31773	0.0119725	-0.215144		-4.35213	0.267656	0.685374	-0.0513434	-0.649714	P62889;A0A2I3BQF4	60S ribosomal protein L30	Rpl30
24.9607	24.5439	24.5895	25.3254	24.5352	24.7887	24.5908	24.736	24.9147	24.7713	24.9637	24.8655	+	1.61143	0.0317303	-0.216114		-2.98537	0.449192	0.506642	-0.192209	-1.00099	Q3U0I9;Q8CFD4;A0A0G2JEQ9	Sorting nexin-8	Snx8
30.3537	30.3339	30.2712	30.2943	30.0112	29.9448	30.0103	30.0556	30.406	30.1386	30.209	30.1341	+	1.72962	0.0249369	-0.216462	+	-3.19841	4.34248	0	-0.30785	-10.4335	Q9DBJ1	Phosphoglycerate mutase 1	Pgam1
29.1928	29.3058	29.342	29.5003	29.2617	28.9971	29.079	29.1794	29.3183	29.29	29.4077	29.4403	+	1.86961	0.019609	-0.234776		-3.4579	1.27212	0.104484	-0.205915	-2.39798	E9PYL9;Q9CXW4;A2BH06;E9PZB3	60S ribosomal protein L11	Gm10036;Rpl11;Gm5093
26.298	26.0805	26.0804	26.2382	25.612	25.7502	25.6493	25.6761	25.7133	25.8178	26.0535	26.0591	+	1.39974	0.0473296	-0.239017	+	-2.61534	3.69316	0	-0.502364	-8.00548	Q9DCJ5	NADH dehydrogenase [ubiquinone] 1 alpha subcomplex subunit 8	Ndufa8
26.9679	26.7949	26.7343	27.4014	26.6946	26.6501	26.4835	26.7176	26.7299	26.9307	27.0525	26.8045	+	1.47392	0.0405298	-0.242927		-2.7435	1.10532	0.142136	-0.338139	-2.11831	Q921H8;H3BKL5;H3BJZ9;Q8VCH0	3-ketoacyl-CoA thiolase A, peroxisomal;3-ketoacyl-CoA thiolase B, peroxisomal	Acaa1a;Acaa1b
29.9078	29.8041	29.9137	29.6672	29.4438	29.5118	29.5457	29.7196	29.7667	29.7687	29.82	29.8399	+	2.12566	0.0140921	-0.243579	+	-3.95583	1.75879	0.0477922	-0.26798	-3.25181	A0A0R4J0Z1;P08003	Protein disulfide-isomerase A4	Pdia4
28.2863	28.379	28.4628	28.5008	27.9713	27.9089	27.8978	27.814	28.1308	28.0407	28.0954	28.3145	+	1.97557	0.017537	-0.247372	+	-3.66006	3.93358	0	-0.509215	-8.83912	O08807;B1AZS9	Peroxiredoxin-4	Prdx4
28.9386	28.8342	28.74	28.9726	28.734	28.6212	28.6371	28.7357	29.0803	29.0169	28.7778	28.845	+	1.73335	0.0248768	-0.248027		-3.20522	1.67612	0.0545539	-0.189343	-3.10134	P61358	60S ribosomal protein L27	Rpl27
28.1254	27.9499	28.0196	28.139	28.0367	27.8065	28.0147	27.8182	28.2523	28.0332	28.1013	28.3306	+	1.52399	0.03696	-0.260301		-2.83088	0.928545	0.198827	-0.139437	-1.82449	Q8BHN3	Neutral alpha-glucosidase AB	Ganab
31.5749	31.4404	31.3257	31.7244	31.1577	31.1549	31.3026	31.033	31.4738	31.4165	31.3336	31.4668	+	2.18634	0.0136261	-0.260634	+	-4.07876	1.87438	0.0393057	-0.354285	-3.4669	P35700;B1AXW5;B1AXW6;B1AXW4	Peroxiredoxin-1	Prdx1
27.2184	27.2088	27.0745	27.4079	27.1721	27.008	27.0344	27.1899	27.2028	27.4558	27.3921	27.4171	+	1.96518	0.0175909	-0.265863		-3.64001	0.748659	0.288931	-0.12629	-1.52387	Q8BMJ2	Leucine--tRNA ligase, cytoplasmic	Lars
26.5808	26.4203	26.5373	26.7036	26.5885	26.4643	26.5376	26.557	26.8327	26.9392	26.7932	26.6603	+	2.27032	0.0125902	-0.269477		-4.25233	0.139454	0.828622	-0.0236282	-0.368224	Q99PV0	Pre-mRNA-processing-splicing factor 8	Prpf8
26.7329	26.5479	26.8178	26.9655	26.582	26.6362	26.4931	26.7078	26.7684	26.9449	26.8407	26.976	+	2.25445	0.0125935	-0.277731		-4.21922	0.818991	0.248364	-0.161254	-1.64195	E9QB02;Q68FL6	Methionine--tRNA ligase, cytoplasmic	Mars
26.8124	26.698	26.7551	26.9949	26.5142	26.3733	26.3165	26.5505	26.6043	26.6978	26.6357	26.9334	+	1.61987	0.0312463	-0.279181	+	-3.00041	2.3499	0.0178919	-0.376472	-4.42064	B1AU75;Q99MD9;B1AU76	Nuclear autoantigenic sperm protein	Nasp
24.3312	24.2414	24.3473	24.4833	24.4051	24.3661	24.1992	24.1287	24.5689	24.4549	24.5094	24.7374	+	1.75911	0.0240742	-0.292873		-3.25241	0.404578	0.544268	-0.0760355	-0.918189	Q8C7V3	U3 small nucleolar RNA-associated protein 15 homolog	Utp15
27.3023	27.2425	27.3805	27.5355	27.4348	27.228	27.4724	27.2958	27.6384	27.6084	27.5864	27.7889	+	2.17362	0.0139532	-0.297811		-4.05282	0.0300135	0.966885	-0.00747967	-0.0873636	Q8C2Q8;Q91VR2;A2AKU9;A2AKV1;A2AKV2;A2AKV3	ATP synthase subunit gamma;ATP synthase subunit gamma, mitochondrial	Atp5c1
28.0031	28.2255	27.9612	28.1448	28.0122	28.1918	27.8891	28.0718	28.3485	28.3362	28.2717	28.4165	+	2.31081	0.0120273	-0.301991		-4.33748	0.189291	0.763704	-0.0424442	-0.482261	Q60668;F6ZV59;G5E8G0;G3X9W0;E9Q5B6	Heterogeneous nuclear ribonucleoprotein D0	Hnrnpd
26.2398	26.3819	26.3293	26.6492	26.4666	25.9817	26.3201	26.1482	26.5644	26.5312	26.465	26.5767	+	1.52118	0.036876	-0.30519		-2.82595	0.586671	0.390676	-0.170897	-1.24656	Q8BJ71;A0A1D5RLQ0	Nuclear pore complex protein Nup93	Nup93
27.2967	27.0935	27.1138	27.1144	26.9091	27.1883	27.0304	26.8385	27.4264	27.2358	27.2869	27.243	+	1.87249	0.0194356	-0.306458		-3.46333	0.917833	0.204321	-0.162993	-1.80669	Q9QUM9;E0CXB1	Proteasome subunit alpha type-6	Psma6
29.237	29.2081	29.0951	29.5087	28.9419	28.8997	28.824	29.012	29.176	29.1417	29.171	29.4211	+	2.17442	0.0139941	-0.308023	+	-4.05445	1.92733	0.0351554	-0.342803	-3.56738	G3X8T3;P16675	Carboxypeptidase;Lysosomal protective protein;Lysosomal protective protein 32 kDa chain;Lysosomal protective protein 20 kDa chain	Ctsa
25.3007	25.4208	25.5596	25.9548	25.3693	25.2919	25.5378	25.345	25.6674	25.5994	25.8092	25.7052	+	2.38303	0.01175	-0.309322		-4.49185	0.526062	0.433181	-0.172966	-1.13982	Q9WTP7	GTP:AMP phosphotransferase AK3, mitochondrial	Ak3
28.0987	28.2501	27.657	28.1537	27.4842	27.6998	27.8073	27.4825	27.9495	27.8813	27.966	27.936	+	2.0417	0.0154372	-0.314747		-3.78896	1.46615	0.0735329	-0.421409	-2.73001	Q9Z2U0	Proteasome subunit alpha type-7	Psma7
22.9842	23.3469	23.5058	23.3692	23.6171	23.3522	23.2654	23.5835	23.6749	23.7847	23.8471	23.7752	+	1.83073	0.0212549	-0.315907		-3.38502	0.495814	0.464249	0.153016	1.08571	Q99LC3	NADH dehydrogenase [ubiquinone] 1 alpha subcomplex subunit 10, mitochondrial	Ndufa10
30.5482	30.1458	30.4045	30.5142	30.3617	30.0928	30.0646	30.2538	30.6271	30.4525	30.3965	30.5705	+	1.96093	0.0178059	-0.318436		-3.63183	0.930433	0.198362	-0.209917	-1.82763	P14131	40S ribosomal protein S16	Rps16
26.6346	26.551	26.6181	26.611	26.7104	26.3807	26.3709	26.6948	26.7291	26.9217	26.8726	26.9469	+	1.67033	0.0278769	-0.328369		-3.09089	0.277696	0.676536	-0.0644708	-0.670317	Q6NS46	Protein RRP5 homolog	Pdcd11
23.8597	24.1555	23.9295	24.5112	24.1758	23.8951	23.8618	24.2647	24.3038	24.2755	24.4111	24.5219	+	1.53769	0.0358816	-0.32873		-2.85493	0.137419	0.831578	-0.0646248	-0.363418	Q8K009;D3Z6B9	Mitochondrial 10-formyltetrahydrofolate dehydrogenase	Aldh1l2
26.6162	26.8448	26.791	26.8383	26.5109	26.844	26.6679	26.7607	26.9371	26.8777	27.0074	27.2783	+	1.56165	0.0345692	-0.329256		-2.8971	0.374136	0.572571	-0.0767479	-0.860547	Q6ZQ38	Cullin-associated NEDD8-dissociated protein 1	Cand1
25.5875	25.5514	25.7817	26.0497	25.5498	25.5513	25.5764	25.7683	26.1089	25.8856	25.7855	25.9963	+	2.0497	0.0151089	-0.332626		-3.8047	0.472172	0.489252	-0.131133	-1.04296	Q99KJ8	Dynactin subunit 2	Dctn2
27.9362	27.3806	27.5405	27.7464	27.6182	27.2677	27.3699	27.4168	27.9672	27.4921	27.7954	27.7804	+	1.4898	0.0391557	-0.340662		-2.77112	0.819846	0.248111	-0.232799	-1.64338	P51863	V-type proton ATPase subunit d 1	Atp6v0d1
25.3198	25.0278	24.7772	25.2386	25.1293	24.9276	25.0855	24.961	25.0451	25.5675	25.4461	25.4254	+	1.51017	0.0375562	-0.345192		-2.80669	0.196308	0.755924	-0.0650196	-0.497794	Q6P1F6;Q9CWU3	Serine/threonine-protein phosphatase 2A 55 kDa regulatory subunit B alpha isoform;Serine/threonine-protein phosphatase 2A 55 kDa regulatory subunit B	Ppp2r2a
24.8622	25.0117	24.6983	25.5273	24.7979	24.8554	24.7962	25.0645	25.0963	25.0566	25.3882	25.3742	+	1.7408	0.0245882	-0.350346		-3.21885	0.32725	0.617964	-0.146378	-0.769661	Q8BH59	Calcium-binding mitochondrial carrier protein Aralar1	Slc25a12
24.3179	24.2721	24.0052	24.5015	23.9236	23.9298	23.8925	23.9182	24.2109	23.9322	24.3693	24.5632	+	1.41477	0.045943	-0.35289	+	-2.64118	1.88398	0.0385496	-0.358182	-3.48503	Q9D3P8	Plasminogen receptor (KT)	Plgrkt
26.6721	26.5734	26.6675	26.9183	26.4088	26.4225	26.5055	26.6772	26.8086	26.6826	26.9283	27.0111	+	2.0193	0.0160389	-0.354131		-3.74505	1.10899	0.141872	-0.204326	-2.12443	G5E866;Q99NB9	Splicing factor 3B subunit 1	Sf3b1
27.2186	27.0328	27.1398	27.0954	27.2306	27.2349	27.1511	26.9845	27.4019	27.5409	27.6557	27.4237	+	2.28741	0.0126533	-0.355272		-4.28815	0.156047	0.80652	0.0286398	0.40696	Q8R1B4	Eukaryotic translation initiation factor 3 subunit C	Eif3c
28.4633	28.4944	28.526	28.6112	28.1907	28.1958	28.2746	27.9058	28.5015	28.465	28.5856	28.4409	+	2.19725	0.0136577	-0.35653	+	-4.10107	2.33599	0.0185695	-0.381995	-4.39093	Q8R180	ERO1-like protein alpha	Ero1l
26.5652	26.6374	26.5066	26.5341	26.204	26.4293	26.4437	26.6905	27.0084	26.8522	26.646	26.6927	+	1.49101	0.0391952	-0.357959		-2.77324	0.532658	0.427675	-0.118966	-1.15154	K3W4T3;Q9Z1G4	V-type proton ATPase subunit a;V-type proton ATPase 116 kDa subunit a isoform 1	Atp6v0a1
25.7929	25.4822	25.7237	26.2012	25.6851	25.7506	25.6213	25.4731	26.0116	26.1922	25.7888	25.9817	+	1.91852	0.0186271	-0.361043		-3.55058	0.471523	0.489526	-0.167462	-1.04178	O09172;H3BJA3;A0A0G2JDI4	Glutamate--cysteine ligase regulatory subunit	Gclm
28.9086	28.8648	28.8984	28.9796	28.8603	28.7687	28.6247	28.362	28.9707	28.9847	28.9284	29.1804	+	1.59748	0.0330885	-0.362125		-2.96054	1.2287	0.11231	-0.258888	-2.32478	P17563;Q63836;A0A0R4J135;G3UYY2	Selenium-binding protein 1;Selenium-binding protein 2	Selenbp1;Selenbp2
25.0992	24.9855	24.637	25.1557	24.2643	24.1213	24.2013	24.0918	24.5762	24.5757	24.4305	24.5469	+	3.35381	0.00293671	-0.362609	+	-6.94271	3.2058	0.00881818	-0.799662	-6.51677	Q9Z2M7	Phosphomannomutase 2	Pmm2
29.9249	30.016	30.0054	30.3188	29.9311	29.8586	29.9557	29.6633	30.2618	30.1454	30.1661	30.2867	+	2.5435	0.00899585	-0.36283		-4.84681	1.01229	0.170143	-0.214111	-1.96359	Q6ZWN5;F7CJS8;D3YWH9;Q9CXW7	40S ribosomal protein S9	Rps9
27.4203	27.1245	26.9304	27.1401	26.4772	26.6693	26.6691	26.5826	27.0223	26.9274	27.024	26.8769	+	3.0985	0.00494737	-0.363108	+	-6.22107	2.61452	0.0125941	-0.554287	-5.00949	P26883;F6X9I3	Peptidyl-prolyl cis-trans isomerase FKBP1A;Peptidyl-prolyl cis-trans isomerase	Fkbp1a
26.3923	26.249	26.2927	26.4647	26.0964	25.9221	26.0017	26.1943	26.3838	26.4349	26.4362	26.4186	+	3.04053	0.00501587	-0.364751	+	-6.06569	2.08513	0.0263256	-0.296049	-3.87481	P14685	26S proteasome non-ATPase regulatory subunit 3	Psmd3
27.948	27.9834	28.2115	28.2403	27.6709	27.6346	27.8227	27.3596	27.9615	28.0379	27.8722	28.0756	+	1.85359	0.0203629	-0.364846	+	-3.42779	2.08009	0.0262202	-0.473863	-3.8648	P51859;E0CXA0	Hepatoma-derived growth factor	Hdgf
27.8679	28.0488	28.122	27.6581	27.6251	27.6366	27.869	27.6677	27.8461	27.9017	28.3048	28.2238	+	1.55649	0.0349143	-0.369508		-2.888	0.973399	0.182556	-0.224612	-1.899	Q99PT1	Rho GDP-dissociation inhibitor 1	Arhgdia
25.3547	25.5464	25.456	26.137	25.2196	25.299	24.9837	25.378	25.3983	25.4649	25.7831	25.7195	+	1.57749	0.034132	-0.371408		-2.92511	1.07487	0.15103	-0.403473	-2.06762	O70591;F8WJ30	Prefoldin subunit 2	Pfdn2
25.6197	25.408	25.4428	26.0946	25.4504	25.3146	25.2072	25.6947	25.768	25.9136	25.8392	25.6393	+	1.67734	0.0274217	-0.373282		-3.10353	0.550351	0.415428	-0.224544	-1.18285	P46061	Ran GTPase-activating protein 1	Rangap1
28.6047	28.5635	28.5999	28.8553	28.3586	28.5261	28.5279	28.0022	28.6519	28.6856	28.85	28.7792	+	1.58986	0.0337807	-0.387998		-2.94703	1.12245	0.13945	-0.302173	-2.14687	Q9Z1N5	Spliceosome RNA helicase Ddx39b	Ddx39b
25.8048	25.8262	25.7519	25.7907	25.6631	25.5717	25.6473	25.78	26.1363	26.2349	26.1185	25.7321	+	1.7746	0.0238271	-0.389906		-3.2809	1.50132	0.0709359	-0.127852	-2.79121	Q80ZP8;Q3TMX5;Q9CXI5;F6USD5;F6T4L3	Mesencephalic astrocyte-derived neurotrophic factor	Manf
24.568	24.8879	24.9974	25.5004	24.9449	24.713	24.4559	24.8618	25.0994	25.276	25.0623	25.0984	+	1.79454	0.0231434	-0.390162		-3.31773	0.506864	0.452669	-0.244556	-1.10555	P54823	Probable ATP-dependent RNA helicase DDX6	Ddx6
25.9094	25.7127	25.9778	26.1624	25.6954	25.5807	25.6795	26.0095	26.0842	26.1866	26.2623	26.0009	+	1.94017	0.018356	-0.392223		-3.59195	0.744485	0.291481	-0.199294	-1.51683	Q9DC61;A2AIW9	Mitochondrial-processing peptidase subunit alpha	Pmpca
27.0838	26.9621	27.1307	27.2947	26.8311	26.6559	26.7934	26.9516	27.2322	27.1514	27.2004	27.22	+	3.08905	0.00544828	-0.393008	+	-6.19555	1.82319	0.0429722	-0.309803	-3.37094	E9QN31;Q922K7	Probable 28S rRNA (cytosine-C(5))-methyltransferase	Nop2
26.9865	27.2473	26.747	26.9811	26.9676	27.1967	26.8454	26.6389	27.1552	27.3419	27.3644	27.3634	+	1.6755	0.0274237	-0.394059		-3.10023	0.199631	0.753966	-0.0783124	-0.505111	A0A1L1STE6;Q9D6R2	Isocitrate dehydrogenase [NAD] subunit alpha, mitochondrial	Idh3a
31.3376	31.347	31.3028	31.4075	30.8487	30.8768	30.863	30.9396	31.2348	31.3245	31.3144	31.2314	+	4.75397	0	-0.394236	+	-12.2975	5.38482	0	-0.46671	-15.7697	E9Q616		Ahnak
21.9217	21.8611	21.5588	22.2271	21.4758	21.4588	21.1573	21.4826	21.7361	21.8659	21.5949	21.971	+	1.89926	0.0192417	-0.398355		-3.51395	1.70513	0.0506426	-0.498564	-3.15384	Q8BFV2	PCI domain-containing protein 2	Pcid2
27.9312	27.7919	27.8352	28.0353	27.616	27.4572	27.3563	27.5871	27.9636	27.9448	27.8216	27.8952	+	2.98299	0.00468148	-0.402172	+	-5.91437	2.55455	0.0146306	-0.394269	-4.8719	P57780;A0A1L1SV25;E9Q2W9	Alpha-actinin-4	Actn4
25.8655	25.9994	25.4953	25.9734	25.513	25.7125	25.6333	25.8401	26.0707	26.1863	26.0482	26.0062	+	2.66096	0.00593488	-0.403133		-5.1178	0.545561	0.419249	-0.1587	-1.17439	A1BN54;Q7TPR4	Alpha-actinin-1	Actn1
28.1788	28.2633	28.2798	28.2392	27.952	27.8937	27.8021	27.9156	28.36	28.3231	28.2751	28.226	+	4.07804	0.00215385	-0.405212	+	-9.37564	3.97544	0	-0.349418	-8.99174	Q9DCW4;A0A0U1RNP5;A0A0N4SVE0;A0A0U1RNR3;A0A0N4SWE9;A0A0U1RNK9	Electron transfer flavoprotein subunit beta	Etfb
25.8254	26.0227	25.7291	26.1455	25.6064	25.349	25.6807	25.8666	25.8885	26.3285	26.0446	25.8766	+	1.46151	0.0414239	-0.40886		-2.72195	1.11684	0.140818	-0.304987	-2.13752	O09159	Lysosomal alpha-mannosidase	Man2b1
24.2857	24.1898	23.9918	24.3049	24.0363	23.8092	24.0272	23.9972	24.3815	24.4275	24.5743	24.1224	+	2.0364	0.0156716	-0.408916		-3.77854	1.3461	0.0911445	-0.225526	-2.52354	Q9Z0U1	Tight junction protein ZO-2	Tjp2
23.9236	24.436	24.2007	24.8651	24.1973	24.2162	24.4788	24.4882	24.6267	24.7073	24.6378	25.0711	+	1.70221	0.0258201	-0.415611		-3.14854	0.0177248	0.981973	-0.0112262	-0.0522719	Q9D6J6	NADH dehydrogenase [ubiquinone] flavoprotein 2, mitochondrial	Ndufv2
24.8481	24.8338	24.9656	25.3829	24.8361	24.5103	24.2292	24.2991	24.8682	24.8764	24.8676	24.933	+	1.64469	0.0296835	-0.417616		-3.0448	1.55026	0.0634527	-0.53891	-2.87704	E9PXV7;E9PV41;O08808;F6XC54;D3Z074	Protein diaphanous homolog 1	Diap1;Diaph1
23.7955	23.9657	23.9208	24.3215	23.7168	23.6081	23.8842	24.1009	24.0487	24.2223	24.1826	24.5453	+	1.51077	0.0376707	-0.422253		-2.80773	0.511342	0.448428	-0.173396	-1.11357	A0JNY3;Q8BUV3	Gephyrin;Molybdopterin adenylyltransferase;Molybdopterin molybdenumtransferase	Gphn
28.0068	27.9827	28.1728	28.5405	28.0542	27.9059	28.3825	28.322	28.4396	28.5973	28.5629	28.7578	+	1.76032	0.024119	-0.423243		-3.25463	0.018927	0.980139	-0.00952339	-0.0557449	Q9DB20	ATP synthase subunit O, mitochondrial	Atp5o
27.0081	26.8995	26.9777	27.2484	27.0114	27.2002	26.7675	26.698	27.3343	27.2999	27.4431	27.3144	+	1.93372	0.0181293	-0.428649		-3.57961	0.357937	0.586113	-0.114158	-0.829454	Q99KK7	Dipeptidyl peptidase 3	Dpp3
25.6592	25.6071	25.5646	25.5912	25.4671	25.487	25.2104	25.0089	25.5596	25.8589	25.8421	25.6344	+	1.70818	0.0257274	-0.430407		-3.15939	1.44957	0.0732786	-0.312159	-2.70126	F6RJ39;Q9JIX8	Apoptotic chromatin condensation inducer in the nucleus	Acin1
26.2268	26.0247	26.0827	26.2327	25.9583	25.9179	25.8928	26.0523	26.3307	26.2682	26.5372	26.4198	+	3.15244	0.0042963	-0.433668		-6.3684	1.6002	0.0588691	-0.1864	-2.96538	Q3UZG4;P31230	Aminoacyl tRNA synthase complex-interacting multifunctional protein 1;Endothelial monocyte-activating polypeptide 2	Aimp1
24.1384	23.6971	23.9711	24.0216	24.3059	23.937	23.7851	23.7757	24.3348	24.3989	24.3673	24.4504	+	1.86913	0.0195691	-0.436943		-3.457	0.0134091	0.983022	-0.00616884	-0.0397315	Q8VDM6	Heterogeneous nuclear ribonucleoprotein U-like protein 1	Hnrnpul1
24.2881	23.6973	24.522	24.4178	23.8903	23.8746	23.5015	23.9139	24.0701	24.1881	24.2763	24.4009	+	1.96585	0.017631	-0.438791		-3.64131	1.08771	0.147257	-0.436246	-2.08898	Q76LS9	Protein FAM63A	Fam63a
25.212	25.3433	25.4237	24.5878	25.236	24.6536	24.6516	24.7739	25.4522	25.1482	25.2078	25.2673	+	1.54448	0.0353648	-0.44013		-2.86685	0.63571	0.35366	-0.312937	-1.33155	D3Z0M9		Ddx23
26.4026	26.573	26.4097	26.9958	26.119	26.3161	26.4477	25.7693	26.6763	26.6613	26.579	26.5096	+	1.56687	0.0341952	-0.443503		-2.90632	1.11266	0.141708	-0.432248	-2.13056	Q8BVY0	Ribosomal L1 domain-containing protein 1	Rsl1d1
22.4829	23.0542	22.6541	22.7046	23.094	23.2633	22.9851	23.2132	23.9782	23.6068	23.2764	23.4741	+	1.49013	0.0391364	-0.445003		-2.77171	1.65902	0.0562614	0.414922	3.07054	P62331	ADP-ribosylation factor 6	Arf6
27.1545	27.1059	27.0602	27.0295	26.9295	26.8145	26.3275	26.838	27.2302	27.0722	27.4078	26.9846	+	1.45669	0.0419146	-0.446346		-2.71359	1.39323	0.084908	-0.360172	-2.60415	Q9CQM9;A0A1B0GS58;A0A1B0GT04	Glutaredoxin-3	Glrx3
24.6489	24.7596	24.9256	24.971	24.1612	24.1323	24.1138	23.8796	24.4078	24.798	24.5433	24.3357	+	2.0089	0.0165301	-0.449488	+	-3.72476	3.58064	0.00233333	-0.754552	-7.63905	Q922U1	U4/U6 small nuclear ribonucleoprotein Prp3	Prpf3
32.7471	32.7527	32.7079	32.8511	32.3761	32.5906	32.536	32.3049	32.611	32.8937	33.0119	33.0948	+	1.94768	0.0183111	-0.450941	+	-3.60634	2.27207	0.0203787	-0.312784	-4.25598	A0A0A0MQF6;P16858;S4R257	Glyceraldehyde-3-phosphate dehydrogenase	Gapdh
27.5244	27.5101	27.5046	27.7236	27.0457	27.0022	26.9647	26.715	27.4419	27.4616	27.121	27.5352	+	2.0875	0.0141395	-0.458033	+	-3.87953	3.3601	0.0036129	-0.633764	-6.96127	P61161	Actin-related protein 2	Actr2
23.5498	23.4148	23.694	23.5425	23.325	23.9237	23.6393	23.7994	24.0432	24.0025	24.0264	24.4524	+	1.46637	0.041197	-0.459263		-2.73039	0.373477	0.573817	0.121557	0.859289	Q9DB27;Q9CQ21	Malignant T-cell-amplified sequence 1;Malignant T-cell-amplified sequence 2	Mcts1;Mcts2
27.7869	27.8139	27.8906	28.2507	27.6412	27.6581	27.7068	27.3242	27.9987	27.8628	28.0242	28.2999	+	1.97883	0.0175478	-0.463845		-3.66637	1.36298	0.0880864	-0.352985	-2.55235	P20108	Thioredoxin-dependent peroxide reductase, mitochondrial	Prdx3
23.4017	23.4297	23.5129	23.755	23.3964	23.1021	23.213	23.4996	23.6537	23.9276	23.8396	23.6489	+	2.1997	0.0134512	-0.464695		-4.10611	0.943068	0.193025	-0.222079	-1.84863	F8VPK0		Ttc37
25.4695	25.3757	25.6219	25.9753	24.8761	25.0941	24.9831	25.0994	25.4493	25.7609	25.5096	25.2016	+	1.99335	0.0168565	-0.467189	+	-3.69451	2.24908	0.0216744	-0.597445	-4.20805	Q9D0B6	Protein PBDC1	Pbdc1
26.5825	26.7598	26.6211	26.8109	26.215	26.3917	26.3383	26.2642	26.654	26.7438	26.883	26.8038	+	3.54961	0.00296774	-0.468869	+	-7.54051	2.94951	0.00911475	-0.391295	-5.82764	E9PVA8		Gcn1l1
23.7639	23.8832	23.6882	23.7324	23.2748	22.6969	23.0564	23.1268	23.3251	23.7125	23.5932	23.4247	+	1.71285	0.0257936	-0.475152	+	-3.16788	2.86722	0.00982353	-0.728187	-5.61847	O08529	Calpain-2 catalytic subunit	Capn2
29.0913	29.0706	29.114	29.2115	28.9086	28.8915	28.6517	28.7397	29.3792	29.2023	29.2391	29.2972	+	3.24008	0.00296907	-0.48161	+	-6.61353	2.47039	0.0141538	-0.324005	-4.68299	Q8BTS0;Q61656;S4R1I6	Probable ATP-dependent RNA helicase DDX5	Ddx5
27.7517	27.5627	27.8234	27.818	27.5174	27.5005	27.3802	27.8237	28.0855	27.9851	28.0456	28.0469	+	2.61814	0.00635088	-0.485348		-5.01787	0.813047	0.252691	-0.183506	-1.63201	Q62318	Transcription intermediary factor 1-beta	Trim28
24.2227	24.2468	23.6825	24.1705	23.5314	23.5031	24.1212	23.6447	24.2051	24.2281	24.297	24.027	+	1.70933	0.0257478	-0.489199		-3.16148	0.997708	0.174996	-0.380538	-1.93937	G3UYD0;Q3UHU8;Q9ESZ8;G3UYJ6	General transcription factor II-I	Gtf2i
25.6665	25.8203	25.9267	26.2377	25.5202	25.302	24.9616	25.6334	25.7195	25.7779	25.8472	26.0297	+	1.62614	0.0311681	-0.489251		-3.01161	1.57777	0.0612648	-0.55849	-2.92559	E9QAS4;E9QAS5;Q6PDQ2	Chromodomain-helicase-DNA-binding protein 4	Chd4
23.4339	23.6048	23.0712	23.0683	22.806	22.7653	22.5499	22.5834	22.9346	23.1098	23.407	23.2221	+	2.23	0.0126211	-0.492216	+	-4.16849	2.22224	0.0224	-0.618382	-4.15246	O35465	Peptidyl-prolyl cis-trans isomerase FKBP8	Fkbp8
26.0999	26.0325	26.1146	25.7475	25.541	25.8809	25.8549	25.6915	26.0092	25.9637	26.3592	26.6139	+	1.54071	0.0355445	-0.494398		-2.86022	1.15512	0.131038	-0.256527	-2.20143	Q8K1J6	CCA tRNA nucleotidyltransferase 1, mitochondrial	Trnt1
23.0772	22.4543	23.6539	22.985	22.6605	22.4597	22.5438	22.3495	23.1474	22.8479	23.4047	22.6042	+	1.43095	0.0442717	-0.497693		-2.66908	1.10647	0.142193	-0.539254	-2.12023	Q8K1X4;A0A2R8VHC4		Nckap1l
24.6551	24.4939	24.2429	23.8582	24.8058	24.591	24.5215	24.4191	25.3058	25.293	24.9121	24.8284	+	1.81117	0.0222813	-0.500514		-3.34859	0.685289	0.321801	0.271789	1.41647	Q9CQF3;A0A1D5RM23;A0A1D5RLS2	Cleavage and polyadenylation specificity factor subunit 5	Nudt21
26.7591	26.7371	26.6959	27.0641	26.409	26.1067	25.9074	26.7223	26.8945	26.5985	26.792	26.8633	+	1.40997	0.0466401	-0.500695		-2.63293	1.4353	0.0759659	-0.527718	-2.67659	Q9CQ60;Q8CBG6;D3Z4X1;F6X8L5	6-phosphogluconolactonase	Pgls
26.2155	26.3554	26.4672	26.5995	25.7349	25.8179	25.8135	25.3778	26.3907	26.129	26.1296	26.0995	+	2.15578	0.0136517	-0.501183	+	-4.01658	2.8016	0.0099	-0.723382	-5.4556	Q921F4;V9GXB6	Heterogeneous nuclear ribonucleoprotein L-like	Hnrnpll
27.8443	27.5586	27.7503	27.8487	27.3473	27.2965	27.3885	26.9455	27.625	27.664	27.7889	27.9056	+	2.23894	0.0127398	-0.50143	+	-4.187	2.21936	0.0222762	-0.506008	-4.14652	Q9CVB6;D3YXG6	Actin-related protein 2/3 complex subunit 2	Arpc2
27.0014	26.9757	26.8017	26.995	26.4739	26.9389	26.8293	26.3373	27.0121	27.1569	27.2871	27.1373	+	1.77572	0.0238719	-0.503521		-3.28297	1.02548	0.165759	-0.298613	-1.9855	Q61024	Asparagine synthetase [glutamine-hydrolyzing]	Asns
26.3395	26.0527	26.2373	26.605	26.1663	26.1917	26.4872	26.0984	26.7617	26.712	26.7642	26.7443	+	2.9646	0.00441958	-0.509676		-5.86663	0.199956	0.754216	-0.0727491	-0.505825	Q60854;F8WIV2;K7E6F1;E9Q108;E9Q0P9;E9PYY0;E9Q3Y1;E9Q6X2	Serpin B6	Serpinb6;Serpinb6a
29.8716	29.6597	29.9467	30.0445	29.2538	29.2188	29.0275	29.4365	29.7119	29.6978	29.7944	29.7868	+	2.96691	0.00448227	-0.513572	+	-5.87262	2.82914	0.01056	-0.646501	-5.52354	P62827;Q14AA6;Q61820	GTP-binding nuclear protein Ran;GTP-binding nuclear protein Ran, testis-specific isoform	Ran;1700009N14Rik;Rasl2-9
25.0956	25.1768	25.6513	26.2263	25.2052	25.1908	24.7929	25.4348	25.3377	25.9409	25.7542	25.6479	+	1.50692	0.0377299	-0.514258		-2.801	0.620311	0.36551	-0.381577	-1.30498	P56873	Sjoegren syndrome/scleroderma autoantigen 1 homolog	Sssca1
26.0888	26.2493	25.9745	26.3173	25.6978	26.0652	25.8545	26.4344	26.6572	26.5384	26.4874	26.439	+	1.68384	0.0265813	-0.517531		-3.11527	0.350525	0.591581	-0.144487	-0.815122	Q5SUR0	Phosphoribosylformylglycinamidine synthase	Pfas
27.8992	28.0839	28.1347	28.775	27.4864	27.2343	27.1708	27.6034	27.7984	27.9587	27.7378	28.0724	+	2.17595	0.0140767	-0.518091	+	-4.05756	2.10906	0.0262549	-0.849493	-3.92253	P67984	60S ribosomal protein L22	Rpl22
28.6964	28.7059	28.7002	28.9319	28.1013	27.7539	27.8018	28.2408	28.6002	28.6089	28.0753	28.6912	+	1.52378	0.0369032	-0.519452	+	-2.83051	3.01229	0.00847458	-0.784132	-5.99108	P0DP28;P0DP27;P0DP26;Q3UKW2;Q9D6P8	Calmodulin-like protein 3	Calm1;Calml3
28.8827	28.8715	28.962	29.0292	28.6176	28.3754	28.591	29.1012	29.1547	29.2269	29.1636	29.2232	+	1.82405	0.0214475	-0.520782		-3.37256	0.842653	0.234439	-0.265028	-1.68149	O08749	Dihydrolipoyl dehydrogenase, mitochondrial	Dld
30.0249	30.141	30.0827	29.9349	29.3949	29.7029	29.8565	29.535	29.8978	30.3036	30.2319	30.1647	+	2.11809	0.0141547	-0.527201	+	-3.94061	2.08231	0.026341	-0.42359	-3.86921	P17742;A0A1L1SST0	Peptidyl-prolyl cis-trans isomerase A;Peptidyl-prolyl cis-trans isomerase A, N-terminally processed	Ppia
25.084	25.5039	25.3236	25.6373	24.651	24.5361	24.2848	25.0604	24.8384	25.1443	25.2666	25.3953	+	1.40781	0.046956	-0.528073	+	-2.6292	2.02073	0.0274537	-0.754113	-3.74784	P67871;G3UZA4;G3UZJ5;G3UZX4;G3UXG7	Casein kinase II subunit beta	Csnk2b
26.3143	26.559	26.6855	26.5606	25.7678	26.1371	26.2833	26.0747	26.3133	26.5723	26.6524	26.8498	+	1.84999	0.0202811	-0.531248	+	-3.42104	1.87981	0.0385152	-0.464119	-3.47714	A0A1W2P8C6;P41731	CD63 antigen	Cd63
25.6947	25.4574	25.4201	25.796	25.0992	25.114	25.29	25.7448	25.5753	25.7503	25.8812	26.1877	+	1.45107	0.0422723	-0.536633		-2.70385	0.788129	0.265761	-0.280034	-1.59025	A2A6U3;Q80UG5;A2A6U5	Septin-9	2009-09-01
24.2313	24.1994	24.1217	24.4489	23.8243	23.7698	24.0967	24.0723	24.4014	24.5502	24.1147	24.8847	+	1.63323	0.0308896	-0.546949		-3.02428	1.52492	0.0665472	-0.309543	-2.8325	F8VPX1;E9PXY8;Q6A4J8	Ubiquitin carboxyl-terminal hydrolase;Ubiquitin carboxyl-terminal hydrolase 7	Usp7
23.9939	24.646	24.3142	23.9116	23.4239	24.0045	23.6813	23.9345	23.8964	24.3359	24.6754	24.3314	+	1.41906	0.0454743	-0.54869		-2.64858	1.11531	0.141032	-0.455359	-2.13496	P29452	Caspase-1;Caspase-1 subunit p20;Caspase-1 subunit p10	Casp1
24.7241	24.8795	24.7021	24.5602	24.8137	24.9213	24.6552	24.4948	25.263	25.3451	25.182	25.2915	+	2.83443	0.00526316	-0.549171		-5.53666	0.0142744	0.98232	0.0048089	0.0422551	Q6NSR8;F6T2H5	Probable aminopeptidase NPEPL1	Npepl1
24.4699	24.9465	24.9893	24.6714	24.1451	24.6117	24.3911	24.0108	24.9445	24.6714	24.9455	24.8219	+	2.0241	0.0159902	-0.556156		-3.75444	1.42264	0.0793054	-0.479599	-2.65473	Q9QYA2	Mitochondrial import receptor subunit TOM40 homolog	Tomm40
27.6186	27.1537	27.2233	27.7842	27.0177	26.814	27.0065	27.275	27.7496	27.066	27.6506	27.8717	+	1.47858	0.0401729	-0.556201		-2.75159	1.22692	0.112653	-0.416709	-2.32179	F8WJK8;Q99L47	Hsc70-interacting protein	St13
24.0417	23.768	23.7715	22.9185	23.7004	23.5437	23.1843	23.7294	24.1534	23.9082	24.1603	24.1626	+	2.13546	0.0139341	-0.55669		-3.97553	0.115852	0.854655	-0.0854836	-0.311641	E9Q4P1		Wdfy1
27.315	27.493	27.3684	27.7662	27.019	26.9784	27.1366	26.9327	27.4573	27.5896	27.6708	27.5779	+	3.97348	0.0016	-0.557231	+	-8.98456	2.2801	0.0205	-0.468984	-4.27281	Q64674	Spermidine synthase	Srm
26.4793	26.4336	26.6098	26.5845	26.4904	25.9432	25.921	26.0771	26.4571	26.4793	26.6769	27.0475	+	1.58149	0.0339159	-0.557264		-2.93218	1.63231	0.0580889	-0.418853	-3.02264	Q9R0N0	Galactokinase	Galk1
24.9995	25.0447	24.8081	25.214	25.1736	24.6816	24.4751	24.9863	25.3612	25.4828	25.6401	25.0777	+	1.54445	0.0353093	-0.561297		-2.8668	0.482411	0.478101	-0.187404	-1.06153	Q9ERS2	NADH dehydrogenase [ubiquinone] 1 alpha subcomplex subunit 13	Ndufa13
26.8326	26.8955	27.0728	27.2956	26.4945	26.1781	26.306	26.5473	26.7007	26.7077	27.0148	27.3522	+	1.72237	0.0253763	-0.562335	+	-3.1852	2.51505	0.0140488	-0.642609	-4.78264	Q99LF4	tRNA-splicing ligase RtcB homolog	Rtcb
24.9527	24.6932	24.751	24.4235	23.6586	24.0766	23.6689	24.371	24.7355	24.4606	24.6387	24.2066	+	1.46307	0.0412781	-0.566567	+	-2.72465	2.01162	0.0278961	-0.761311	-3.73006	Q60972	Histone-binding protein RBBP4	Rbbp4
26.5717	26.613	26.2457	26.7462	26.0173	25.881	25.92	26.0837	26.5976	26.6656	26.5701	26.3433	+	3.30231	0.00263636	-0.568652	+	-6.79205	2.57158	0.0139065	-0.568656	-4.9107	F6RPJ9;Q9JHR7	Insulin-degrading enzyme	Ide
26.2263	26.2695	26.2523	25.8821	25.5568	25.4653	25.1024	26.0119	25.9365	26.0876	26.2815	26.1082	+	1.53327	0.0365457	-0.569305		-2.84715	1.61339	0.0580373	-0.623418	-2.98886	E9QKA4;A2A8V8;A2A8V9;E9PUK6;Q52KI8	Serine/arginine repetitive matrix protein 1	Srrm1
25.0393	24.4939	25.0296	24.7658	24.5768	24.2064	24.3433	24.8618	25.0004	24.9623	25.2393	25.0783	+	1.98005	0.0174988	-0.572983		-3.66873	0.873913	0.223097	-0.335065	-1.73361	Q8C166;B7ZCP4;B7ZCP7;B7ZCP6;E9Q806;A3KGK7	Copine-1	Cpne1
24.9723	25.3292	25.144	25.5279	24.8976	24.9312	25.1627	24.3818	25.2125	25.4962	25.3833	25.5757	+	1.69844	0.0259509	-0.573651		-3.14171	1.01325	0.170119	-0.400059	-1.96519	P63280;Q8CFZ0;G3UYP0	SUMO-conjugating enzyme UBC9	Ube2i
26.2398	26.2195	26.2864	26.3931	25.645	26.0041	25.7696	26.0671	26.3455	26.4513	26.5287	26.4579	+	2.78839	0.00556906	-0.574422	+	-5.42322	2.092	0.0261509	-0.41326	-3.88849	E9PV22;Q505F5	Leucine-rich repeat-containing protein 47	Lrrc47
23.2375	22.8403	22.6602	21.1865	23.2964	23.02	22.7399	23.624	23.6976	23.8338	23.6263	23.8219	+	1.58418	0.0337987	-0.574855		-2.93695	0.685304	0.322112	0.688958	1.4165	A0A0R4J078;Q8VCH8;A0A087WSK5	UBX domain-containing protein 4	Ubxn4
25.2416	25.0279	25.4671	25.1988	25.0848	24.9975	25.1594	24.7359	25.4437	25.6268	25.5664	25.6552	+	2.85544	0.00520988	-0.578657		-5.58897	0.94588	0.191208	-0.239466	-1.8533	Q07417	Short-chain specific acyl-CoA dehydrogenase, mitochondrial	Acads
26.2843	25.8114	25.9252	26.3799	25.72	25.548	25.0865	26.0494	26.1202	26.1825	26.1533	26.2903	+	1.5471	0.0353197	-0.585606		-2.87147	1.06666	0.153039	-0.499248	-2.05396	Q9CPX4;P29391;A0A1B0GR60	Ferritin;Ferritin light chain 1	Ftl1
26.5881	26.4359	26.531	26.6378	25.9094	26.0379	25.6217	25.8114	26.2687	26.4741	26.4276	26.5562	+	2.82138	0.00508475	-0.586542	+	-5.50434	3.43485	0.004	-0.703087	-7.18523	Q9WVJ2;E9Q5I9;E9Q0U1	26S proteasome non-ATPase regulatory subunit 13	Psmd13
23.8312	23.8587	23.5842	23.6358	23.006	23.4904	23.1336	23.0542	23.631	23.7898	23.7155	23.907	+	2.4981	0.00916996	-0.589796	+	-4.74465	2.29142	0.0195828	-0.55641	-4.29659	P70206	Plexin-A1	Plxna1
24.0585	24.0181	23.778	24.0732	23.8214	23.3135	23.6828	23.6704	23.9574	24.4364	23.9958	24.4697	+	1.82769	0.0215312	-0.592764		-3.37933	1.50699	0.0703309	-0.359861	-2.80112	E9QMK9;Q8BH86	UPF0317 protein C14orf159 homolog, mitochondrial	9030617O03Rik
27.8277	27.4604	27.7159	27.877	27.6387	27.2897	27.1685	27.1121	27.8527	27.7447	27.9821	28.0206	+	2.37098	0.0116823	-0.597761		-4.46587	1.49559	0.0713146	-0.417966	-2.78122	Q8BG32	26S proteasome non-ATPase regulatory subunit 11	Psmd11
26.5745	26.1562	26.3414	26.7345	25.9387	25.8834	25.9216	25.8971	26.613	26.5667	26.4032	26.453	+	4.67423	0	-0.598746	+	-11.9138	2.26095	0.0212471	-0.54147	-4.23276	Q61035	Histidine--tRNA ligase, cytoplasmic	Hars
23.4499	23.4061	23.301	23.6096	22.8185	22.5418	22.3922	22.9915	23.1222	23.5069	22.8566	23.6587	+	1.4179	0.0454665	-0.600095	+	-2.64657	2.63751	0.0122	-0.755664	-5.06291	Q8BVF2	Phosducin-like protein 3	Pdcl3
24.6213	24.7771	24.6239	25.1242	24.1564	24.4128	23.9471	24.8105	24.8203	24.9232	25.0255	24.9804	+	1.71395	0.0258857	-0.605637		-3.16987	1.07325	0.151315	-0.454901	-2.06492	Q9DCA5	Ribosome biogenesis protein BRX1 homolog	Brix1
23.2925	23.0683	23.6824	24.2866	23.4311	22.9897	23.225	23.083	23.5057	23.966	23.9555	23.7376	+	2.2438	0.0124403	-0.609019		-4.19707	0.682376	0.322215	-0.400253	-1.41151	Q9ERG0	LIM domain and actin-binding protein 1	Lima1
27.835	27.9986	28.0886	28.233	27.1793	27.2586	27.3724	27.3772	27.8199	27.8998	28.1292	27.7757	+	3.24226	0.003	-0.609291	+	-6.61971	3.60624	0.00254545	-0.741898	-7.72115	P14901	Heme oxygenase 1	Hmox1
26.8055	26.3207	26.4929	26.7754	26.4912	26.0315	26.6359	26.2417	26.7797	27.1121	27.0035	26.9455	+	2.17117	0.0138319	-0.610106		-4.04782	0.676668	0.325702	-0.248572	-1.40177	Q91VA7	Isocitrate dehydrogenase [NAD] subunit, mitochondrial	Idh3b
23.8541	24.1077	23.8597	24.6022	23.6673	23.8283	22.8056	23.4925	23.9741	23.9847	24.1305	24.1552	+	1.4283	0.0444438	-0.612681		-2.6645	1.21602	0.115378	-0.657507	-2.30346	Q9CQ75	NADH dehydrogenase [ubiquinone] 1 alpha subcomplex subunit 2	Ndufa2
25.277	25.5707	25.2969	25.7264	24.962	24.9398	24.9798	24.6521	25.619	25.5671	25.1024	25.6969	+	2.12722	0.0141689	-0.612964	+	-3.95895	2.32305	0.0188462	-0.584328	-4.36342	Q8VI75;Q5U4C5	Importin-4	Ipo4
25.4737	25.7723	25.7511	25.656	25.4747	25.3784	25.2148	25.2312	25.8903	25.6452	25.8613	26.3648	+	2.02536	0.0160295	-0.615649	+	-3.75692	1.98373	0.0283866	-0.338514	-3.67585	Q11011;F6QYF8;E9Q039;E9Q6F4	Puromycin-sensitive aminopeptidase	Npepps
22.4948	22.6225	22.6512	22.1929	22.2579	22.1972	21.72	21.7345	22.5154	22.6305	22.5199	22.7106	+	2.16997	0.0138905	-0.616694		-4.0454	1.5445	0.0637228	-0.512921	-2.86689	A0A0R4J092;Q8K2I4	Beta-mannosidase	Manba
26.7144	26.5258	26.7025	27.18	26.5659	26.1575	26.4669	26.2626	26.9736	26.8416	26.8328	27.2848	+	2.34132	0.0115649	-0.619962		-4.4023	1.32229	0.0945318	-0.417439	-2.483	A2AH85;O08810;G3UZ34	116 kDa U5 small nuclear ribonucleoprotein component	Eftud2
25.6923	25.9943	26.0321	26.0998	25.5137	25.4971	25.5957	25.8333	26.0484	26.2179	26.4901	26.1853	+	2.68863	0.00559615	-0.625443		-5.18309	1.56322	0.0621608	-0.344678	-2.89987	Q6PDI5;A2ALV7	Proteasome-associated protein ECM29 homolog	Ecm29;AI314180
23.3729	22.529	23.3724	21.1004	22.9468	23.2528	23.3733	22.7809	23.5547	23.9449	23.678	23.6909	+	2.12505	0.0140541	-0.628714		-3.95459	0.39205	0.557209	0.494763	0.894586	D3YYT1;Q922P9	Putative oxidoreductase GLYR1	Glyr1
28.2746	28.0467	28.0159	28.7052	27.5272	27.4083	27.1952	27.5527	27.8538	28.0339	28.1229	28.1889	+	2.92305	0.00424161	-0.629033	+	-5.75977	2.47761	0.0137364	-0.839765	-4.699	P12265	Beta-glucuronidase	Gusb
24.0599	24.0213	24.1309	23.5801	23.8684	23.5826	23.1106	23.5766	24.3584	24.0695	24.4286	23.8257	+	1.6403	0.0302617	-0.636007		-3.03694	1.07238	0.151265	-0.413534	-2.06347	Q9WTX2	Interferon-inducible double-stranded RNA-dependent protein kinase activator A	Prkra
25.643	25.5844	25.8914	25.5916	25.0602	25.4237	25.478	24.9091	25.6571	25.6156	26.0381	26.1055	+	1.83305	0.0211945	-0.636326		-3.38934	1.58699	0.0601244	-0.45987	-2.94193	Q9D1D4;A0A1Y7VM54	Transmembrane emp24 domain-containing protein 10	Tmed10
25.7201	26.072	26.002	26.1403	25.6116	25.3248	25.268	26.0441	25.9767	26.0871	26.1495	26.5831	+	1.54839	0.0354313	-0.636936		-2.87374	1.09907	0.142987	-0.421464	-2.1079	Q8BFY9;Q3TKD0	Transportin-1	Tnpo1
24.2169	24.2024	23.9821	24.7931	23.9431	23.7675	23.8105	24.1399	24.3164	24.5074	24.6759	24.7133	+	2.68217	0.00551659	-0.63802		-5.1678	1.02905	0.16445	-0.383379	-1.99143	Q8C5G6;Q9QZ06;F7AT44	Toll-interacting protein	Tollip
27.8897	27.9235	27.8239	28.0916	27.4648	27.4055	27.6768	27.4705	28.1067	28.2184	28.0148	28.2302	+	3.74167	0.00116667	-0.638131	+	-8.168	2.69524	0.0104516	-0.427749	-5.19876	P46471;Q8BVQ9	26S protease regulatory subunit 7	Psmc2
24.2907	24.2397	24.1909	24.3246	24.267	24.4889	24.1438	24.044	24.9609	24.8833	25.0556	24.603	+	2.46875	0.0101085	-0.639767		-4.67936	0.092879	0.880575	-0.0255308	-0.2547	Q91YR7	Pre-mRNA-processing factor 6	Prpf6
25.0254	24.7443	25.0378	25.6802	24.3887	24.4866	24.9214	24.2263	24.8046	25.4313	24.942	25.4107	+	1.58102	0.0338611	-0.641405		-2.93135	1.32565	0.0940602	-0.616179	-2.48871	Q3UM45	Protein phosphatase 1 regulatory subunit 7	Ppp1r7
27.4865	27.6554	27.5977	27.353	26.9224	26.1166	26.6287	27.1141	27.3612	27.291	27.3195	27.3806	+	1.589	0.0336705	-0.642614	+	-2.94549	1.96645	0.0311203	-0.827691	-3.64245	Q3TLP8;P63001;P60764	Ras-related C3 botulinum toxin substrate 1;Ras-related C3 botulinum toxin substrate 3	Rac1;Rac3
24.4611	24.848	24.7063	25.1699	24.3754	24.59	24.2061	24.45	24.8216	24.8292	25.2988	25.2435	+	2.26062	0.0126343	-0.642895		-4.23207	1.22878	0.1125	-0.390949	-2.32492	Q99M31	Heat shock 70 kDa protein 14	Hspa14
27.696	27.402	27.7987	27.4699	27.4234	27.1704	26.8817	27.3382	27.8538	27.7838	27.9636	27.7869	+	2.6459	0.00634545	-0.643607		-5.08251	1.36812	0.0872411	-0.388239	-2.56114	P24369	Peptidyl-prolyl cis-trans isomerase B	Ppib
22.7626	22.5608	22.6937	22.9153	22.6876	22.4833	22.0974	22.1628	23.2424	22.805	22.8188	23.1563	+	1.95506	0.0180179	-0.647835		-3.62052	1.26805	0.10481	-0.375311	-2.3911	Q9CQF0	39S ribosomal protein L11, mitochondrial	Mrpl11
25.0166	24.9893	25.1206	25.3345	24.7926	24.8536	25.2907	24.47	25.6926	25.2576	25.597	25.4559	+	1.81458	0.0221122	-0.649039		-3.35491	0.685	0.321578	-0.263522	-1.41598	S4R1M2;D3YXK2	Scaffold attachment factor B1	Safb
28.3418	28.3359	28.4517	28.9133	28.0605	27.8762	28.1997	28.2021	28.5619	28.6808	28.8329	28.8726	+	3.09392	0.00490435	-0.652422		-6.20869	1.4568	0.0746075	-0.426019	-2.71378	Q62465	Synaptic vesicle membrane protein VAT-1 homolog	Vat1
22.755	22.7229	20.0716	21.1666	22.323	22.5911	22.0716	22.5858	23.2201	23.1164	22.6758	23.1861	+	1.99997	0.0167143	-0.65674		-3.70738	0.490596	0.470763	0.713839	1.07631	Q8BUM3	Tyrosine-protein phosphatase non-receptor type 7	Ptpn7
25.8305	25.9839	25.937	26.1873	25.8274	25.6351	25.4441	25.841	26.2609	26.2571	26.4545	26.4026	+	3.08651	0.00540171	-0.656907		-6.18868	1.32382	0.0941839	-0.297788	-2.4856	A2ACG7;Q9DBG6	Dolichyl-diphosphooligosaccharide--protein glycosyltransferase subunit 2	Rpn2
25.5385	25.5696	22.6529	24.6383	23.9284	24.6713	24.6199	24.7863	25.1998	25.5159	25.2568	24.7072	+	1.3894	0.049021	-0.668454		-2.59758	0.0484047	0.940725	-0.0983243	-0.138296	P61924;A0A2R8VJV3;Q8R3M1	Coatomer subunit zeta-1	Copz1
22.0597	23.1347	22.7544	20.8858	22.4885	21.9796	21.9897	22.8629	22.9462	22.6674	23.1554	23.2295	+	1.4486	0.0424292	-0.669456		-2.69958	0.0815296	0.897562	0.121524	0.225817	Q8BYA0	Tubulin-specific chaperone D	Tbcd
27.5576	27.5474	27.6096	27.6393	27.029	27.0931	27.3165	26.938	27.7223	27.8196	27.7669	27.7727	+	3.73347	0.00112	-0.676256	+	-8.14031	2.98417	0.00926667	-0.494345	-5.91746	A0A0N4SVB8;Q9CQW2	ADP-ribosylation factor-like protein 8B	Arl8b
24.1472	24.438	24.1221	24.3874	23.7943	23.5546	23.744	23.4225	24.2787	24.1718	24.24	24.5454	+	2.91122	0.0041039	-0.680134	+	-5.72961	2.80163	0.0100253	-0.644818	-5.45568	Q5SUA5	Unconventional myosin-Ig	Myo1g
24.6004	24.7607	24.8664	24.9132	24.6027	24.4901	24.6838	24.1568	25.1738	25.0678	25.2759	25.1467	+	2.82949	0.00517241	-0.682671		-5.52441	1.17521	0.124989	-0.301806	-2.23502	Q6P8N8;Q9JHS4	ATP-dependent Clp protease ATP-binding subunit clpX-like, mitochondrial	Clpx
27.3901	26.9478	27.127	26.7303	26.5292	26.5822	26.676	26.1102	26.955	27.3128	27.2303	27.1332	+	2.4568	0.0100308	-0.683446		-4.65294	1.65452	0.0566119	-0.574413	-3.06244	Q62446;A0A1Y7VLK0;A0A1Y7VMJ9	Peptidyl-prolyl cis-trans isomerase FKBP3	Fkbp3
22.2551	22.0753	22.4134	22.6473	22.9094	22.2207	22.9001	22.7307	23.4403	23.0988	23.3133	23.6561	+	1.86169	0.0201379	-0.686861		-3.44301	0.849497	0.232623	0.342457	1.69291	Q8R3C6;A0A0J9YUT8	Probable RNA-binding protein 19	Rbm19
26.5041	26.6382	26.743	26.9369	25.7858	25.6258	26.0645	25.6751	26.4269	26.3718	26.2288	26.8782	+	2.15877	0.0136544	-0.688602	+	-4.02265	3.32142	0.00521212	-0.917735	-6.84765	O70145	Neutrophil cytosol factor 2	Ncf2
23.3226	23.4987	23.2271	23.7382	23.2251	23.3363	22.9221	23.6497	23.7264	23.9592	23.9646	24.2539	+	2.01859	0.016	-0.692729		-3.74367	0.379698	0.567114	-0.163403	-0.871154	G3X8X6;Q62230;H9KUZ3	Sialoadhesin	Siglec1
23.9927	23.9016	23.7644	24.2399	23.3131	23.8813	23.5234	23.6248	24.1777	24.2299	24.2616	24.4485	+	2.72074	0.00554774	-0.693781		-5.25955	1.34039	0.0922371	-0.388996	-2.51381	Q8BWZ3	N-alpha-acetyltransferase 25, NatB auxiliary subunit	Naa25
24.7367	24.8797	24.8265	25.1385	24.4893	24.59	24.2671	24.6789	24.9851	25.1624	25.2475	25.4515	+	2.76722	0.00541935	-0.705314		-5.37163	1.7003	0.0507665	-0.389017	-3.14509	P23780	Beta-galactosidase	Glb1
26.2175	26.2306	26.1841	26.6085	25.3793	25.6002	25.6654	25.4978	26.1306	26.2723	26.5193	26.0722	+	3.04044	0.00497638	-0.712908	+	-6.06545	3.22508	0.0092381	-0.774484	-6.57105	Q9CPV4;E9Q197;F6ZTG3	Glyoxalase domain-containing protein 4	Glod4
28.3667	28.1035	28.2495	28.4442	27.679	28.0954	27.9008	28.2823	28.6695	28.9377	28.3946	28.8093	+	2.19523	0.0136168	-0.713407		-4.09694	1.04657	0.157997	-0.301601	-2.02054	F8WJ41;P62245;D3Z712;D3YVB4	40S ribosomal protein S15a	Rps15a
25.2582	24.8914	25.1666	25.2689	25.1857	24.8833	24.9033	24.6983	25.2665	25.6966	25.7212	25.8493	+	2.35079	0.0116056	-0.715733		-4.42254	0.860237	0.227986	-0.228606	-1.71082	K4DI77;Q5ND34	WD repeat-containing protein 81	Wdr81
24.9805	25.138	25.095	24.9671	24.5711	24.8795	24.3454	24.151	25.0634	25.2338	25.1321	25.3877	+	2.23547	0.0127	-0.717495	+	-4.1798	1.86233	0.040369	-0.558394	-3.44421	Q80TM9	Nischarin	Nisch
24.7791	24.4349	24.9664	24.9529	24.1112	24.4262	23.6989	24.6676	24.8429	24.4889	25.2981	25.1465	+	1.39554	0.0480899	-0.718143		-2.60812	1.20899	0.117201	-0.557332	-2.29166	P27641	X-ray repair cross-complementing protein 5	Xrcc5
28.5261	28.5004	28.4837	28.5914	28.1291	28.5419	28.4057	28.4911	28.9797	29.2132	28.9633	29.2875	+	2.9522	0.00435862	-0.718989		-5.83459	0.678393	0.324697	-0.13344	-1.40471	P17047	Lysosome-associated membrane glycoprotein 2	Lamp2
23.4942	22.9751	22.9351	23.3859	23.7217	23.7257	23.2971	23.6391	24.3413	23.8535	24.107	24.9695	+	1.49504	0.0391541	-0.721918		-2.78027	1.20314	0.117553	0.398326	2.28184	E9PUF7;Q61210;F6ZN61	Rho guanine nucleotide exchange factor 1	Arhgef1
24.4015	24.3842	24.5308	24.5429	23.8847	23.8498	24.1095	23.4727	24.3732	24.6478	24.6737	24.5098	+	2.54094	0.00895868	-0.72195	+	-4.84102	2.42836	0.0152353	-0.635667	-4.59041	A0A2R8VI72
24.034	23.9944	24.2038	24.2247	23.8835	23.8742	24.2064	23.9287	24.2049	24.7267	24.6595	25.1938	+	1.80156	0.0226795	-0.723021		-3.33074	0.698462	0.314757	-0.141019	-1.43889	Q2TBE6	Phosphatidylinositol 4-kinase type 2-alpha	Pi4k2a
22.8333	22.6033	22.8635	23.1461	22.5763	22.1829	22.3468	22.5837	23.1774	23.0912	22.8917	23.4329	+	2.56525	0.00862979	-0.725882		-4.89626	1.60626	0.0588148	-0.439126	-2.97616	Q8BQM4;E9PWH6	HEAT repeat-containing protein 3	Heatr3
28.9235	28.8855	28.9922	29.2019	28.4565	28.0021	28.3288	28.2033	28.9793	29.0449	29.0766	28.794	+	3.11942	0.00464865	-0.726035	+	-6.27789	3.12212	0.00886275	-0.753129	-6.28525	P14115	60S ribosomal protein L27a	Rpl27a
23.7284	23.5327	23.5932	23.565	23.8593	23.2901	23.2403	23.8018	23.9977	24.3723	24.1926	24.5445	+	1.95129	0.018434	-0.728854		-3.61327	0.125881	0.842662	-0.0569315	-0.33591	F6QKD2;Q9CWX9;A0A0N4SVT1;A0A0N4SWC5	Probable ATP-dependent RNA helicase DDX47	Ddx47
26.1027	26.1858	26.4124	26.5966	25.5104	25.4105	25.3767	25.4479	26.0313	26.034	26.033	26.5815	+	2.7103	0.00552	-0.733553	+	-5.23461	3.59632	0.00243478	-0.888006	-7.68923	O35841	Apoptosis inhibitor 5	Api5
22.0754	20.9223	22.0683	22.3218	22.0168	21.5776	21.5	21.645	22.5352	22.5513	22.8503	21.8089	+	1.6283	0.031	-0.751555		-3.01547	0.190617	0.762501	-0.162081	-0.485204	Q8VC42	Uncharacterized protein C18orf8 homolog	Mic1
24.4655	24.4009	24.4371	24.6681	24.2314	24.279	24.4235	24.1868	25.2383	25.2154	25.0203	24.665	+	2.74015	0.00514286	-0.754557		-5.30616	1.44652	0.0732129	-0.212708	-2.69598	Q810A7	ATP-dependent RNA helicase DDX42	Ddx42
27.314	27.2896	27.653	27.7614	26.7479	26.3476	26.4798	26.7174	27.0209	27.1164	27.4344	27.7676	+	2.10502	0.0140842	-0.761655	+	-3.91446	3.04628	0.00862069	-0.931305	-6.08097	Q6ZWZ4;P47964	60S ribosomal protein L36	Rpl36
28.0679	28.3722	28.4101	28.3332	28.1119	28.0497	27.995	27.6688	28.7085	28.898	28.7058	28.5694	+	3.15898	0.00441905	-0.764072		-6.38644	1.45068	0.0736087	-0.339506	-2.70319	Q9QUR6	Prolyl endopeptidase	Prep
24.8383	24.8221	25.02	25.7946	24.431	24.1099	24.0428	24.6976	25.0574	24.9761	25.0655	25.2387	+	2.49379	0.00913386	-0.764122		-4.73504	1.56383	0.0623174	-0.798438	-2.90096	Q91VY9	Zinc finger protein 622	Znf622
24.0595	23.71	23.7576	24.1666	23.6867	23.453	23.1277	23.6013	24.5252	24.4026	23.8876	24.1151	+	2.17161	0.0138721	-0.765439		-4.04873	1.47287	0.0729589	-0.456259	-2.74167	Q8CEC0	Nuclear pore complex protein Nup88	Nup88
25.3785	25.2688	25.5704	25.8569	24.9657	24.808	24.5634	24.8282	25.3602	25.2786	25.9077	25.689	+	2.41249	0.0109323	-0.767546	+	-4.55576	2.4936	0.0139528	-0.727275	-4.7346	G3UZW7;A0A023T778;Q9CQL1;P61327	Protein mago nashi homolog 2;Protein mago nashi homolog	Magohb;Magoh
23.8719	23.8929	24.2014	23.1521	23.4315	23.2846	23.0851	22.6886	23.8426	23.9798	24.0352	23.703	+	2.30575	0.0121769	-0.767734		-4.3268	1.2695	0.104595	-0.657152	-2.39355	P70268;D6RH37	Serine/threonine-protein kinase N1	Pkn1
23.3031	22.672	23.0613	23.4687	22.7431	22.2073	22.3136	22.4771	23.3225	23.0666	23.2054	23.2308	+	3.02329	0.00475188	-0.77107	+	-6.02006	1.79137	0.0454949	-0.691012	-3.31187	A0A0R4J1T3;Q8BYC6	Serine/threonine-protein kinase TAO3	Taok3
22.4828	22.7247	23.1504	22.0428	23.0267	23.1068	22.6198	22.6062	23.1905	23.5011	23.8161	23.9547	+	1.94257	0.0182958	-0.775708		-3.59654	0.394731	0.554245	0.239707	0.899651	Q6PGF5		Bms1
24.1747	24.6335	24.6654	24.6899	24.1363	24.3398	23.5375	24.1606	24.5409	24.8069	24.8472	25.0879	+	2.01942	0.016078	-0.777165		-3.74528	1.23203	0.111864	-0.497305	-2.33039	Q9DAR7;Q3TBW9	m7GpppX diphosphatase	Dcps
23.5591	23.5827	23.0377	23.1718	21.7372	22.9348	22.42	22.564	23.1941	23.3885	23.2987	22.8838	+	1.53107	0.0365944	-0.77728	+	-2.84329	1.74977	0.0489389	-0.9238	-3.23527	B2RQS1;Q9ERG2	Striatin-3	Strn3
28.9413	28.4662	28.7617	28.8329	27.968	27.9999	27.5075	28.3193	28.8617	28.6712	28.525	28.8477	+	2.24482	0.0124795	-0.777731	+	-4.19919	2.1963	0.0219251	-0.801834	-4.09913	Q62426	Cystatin-B	Cstb
23.4307	23.4175	23.3055	21.6962	22.5859	22.7522	22.5117	22.0877	23.5919	23.3357	23.3815	22.7472	+	1.83502	0.0213202	-0.779723		-3.39303	0.488154	0.473487	-0.47812	-1.07191	O55106;F8WH41	Striatin	Strn
23.6894	23.7794	24.0271	23.9034	23.5844	23.2393	23.3985	23.6219	24.0194	24.4089	24.5502	24.0022	+	2.51032	0.00897992	-0.784158	+	-4.77202	1.82608	0.043169	-0.388821	-3.37633	O08915;D3YW40	AH receptor-interacting protein	Aip
26.0555	25.7611	25.856	25.6096	25.6766	25.6132	25.6474	26.1878	26.4482	26.6535	26.4585	26.7137	+	2.68709	0.00554286	-0.787221		-5.17944	0.0862728	0.891784	-0.0392714	-0.237951	P12815	Programmed cell death protein 6	Pdcd6
24.0912	23.8251	24.0349	24.5645	24.1514	23.3419	23.2448	24.1313	24.3611	24.5425	24.5304	24.5887	+	1.70037	0.0258521	-0.788289		-3.14521	0.683943	0.321373	-0.411548	-1.41418	E9Q640;Q6NZN0;E9PUF4;E9PYZ7	RNA-binding protein 26	Rbm26
26.257	26.1022	25.5588	26.5468	24.9182	25.495	25.1351	25.664	25.8913	26.1235	26.0681	26.2835	+	2.24776	0.012639	-0.788579		-4.20531	1.64101	0.0572325	-0.813139	-3.0382	Q61166	Microtubule-associated protein RP/EB family member 1	Mapre1
23.7744	24.1415	24.3992	24.6575	23.3719	23.2751	24.0804	23.9153	24.165	24.4079	24.3836	24.8548	+	1.74374	0.0244125	-0.792138		-3.22423	1.11105	0.141766	-0.582476	-2.12787	P97369;A8XU21	Neutrophil cytosol factor 4	Ncf4
27.6555	27.7196	28.0058	27.8132	27.0406	27.3951	26.9621	27.7404	27.8447	27.7984	28.349	28.3209	+	1.84622	0.020848	-0.793684		-3.41398	1.41652	0.0798167	-0.513942	-2.64419	Q922Q8	Leucine-rich repeat-containing protein 59	Lrrc59
22.9709	23.7784	22.5437	23.1323	22.4681	22.9636	22.9385	22.4955	23.5375	23.4695	23.8107	23.225	+	2.32994	0.011875	-0.794244		-4.37807	0.643619	0.348326	-0.389886	-1.34516	E9Q481;Q6P2K6	Serine/threonine-protein phosphatase 4 regulatory subunit 3A	Smek1
23.9364	24.005	23.7052	24.0195	24.0905	24.1779	24.1273	23.9271	25.1543	24.9321	24.8786	24.5348	+	2.90282	0.00461935	-0.794265		-5.70828	0.919011	0.203863	0.164117	1.80865	P16332	Methylmalonyl-CoA mutase, mitochondrial	Mut
23.541	23.5596	23.4516	23.5378	23.0448	23.3339	22.6847	23.4699	23.2845	24.1834	23.9852	24.2579	+	1.51635	0.0372824	-0.79441		-2.81749	1.16489	0.128242	-0.38918	-2.21776	O35350	Calpain-1 catalytic subunit	Capn1
25.2745	25.5222	25.3848	25.6059	24.4044	24.0866	24.5763	24.9018	25.162	25.1918	25.4452	25.3594	+	2.31961	0.0120138	-0.797312	+	-4.35613	2.67641	0.010125	-0.95455	-5.15418	Q04899;A0A1L1SUS7;Q8K0D0	Cyclin-dependent kinase 18;Cyclin-dependent kinase 17	Cdk18;Cdk17
27.3351	27.1525	27.3459	27.5998	26.7407	26.5012	26.11	26.6277	27.4603	27.0402	27.1178	27.582	+	2.26575	0.0125081	-0.805167	+	-4.24277	2.70629	0.0101099	-0.863407	-5.22504	Q9CXW3;A0A0A6YY29	Calcyclin-binding protein	Cacybp
26.8744	27.1947	26.2175	26.7478	27.2992	27.1964	26.9476	27.296	28.026	28.1889	28.2343	27.5426	+	2.41255	0.0109736	-0.813143		-4.55589	0.998878	0.174716	0.426178	1.94132	Q9CPQ8	ATP synthase subunit g, mitochondrial	Atp5l
25.1583	25.3927	25.4624	25.7211	24.9097	25.1583	24.7817	24.7011	25.5872	25.8002	25.8564	25.5973	+	3.29506	0.00254945	-0.822566	+	-6.77106	1.9283	0.034624	-0.545901	-3.56923	D3YZ09;Q9CY66	H/ACA ribonucleoprotein complex subunit 1	Gar1
25.8053	25.9976	26.0434	25.8183	25.0034	25.0927	25.0925	25.3591	25.9595	25.8273	25.9029	26.1938	+	3.55437	0.00301639	-0.833929	+	-7.55554	3.67098	0	-0.779228	-7.93209	G3X956;Q920B9	FACT complex subunit SPT16	Supt16;Supt16h
25.9027	25.5987	25.5306	25.7367	25.5738	25.2834	24.8142	25.585	26.1222	26.2916	26.0694	26.1292	+	2.3813	0.011707	-0.839006		-4.48813	0.976927	0.181474	-0.378099	-1.90486	Q64133	Amine oxidase [flavin-containing] A	Maoa
25.1595	25.6227	25.3774	26.0174	25.2068	25.1194	24.7836	24.2299	25.6358	25.5033	25.716	25.8424	+	1.9499	0.0183929	-0.839472		-3.6106	1.31155	0.0961547	-0.709338	-2.46475	Q9WVA2	Mitochondrial import inner membrane translocase subunit Tim8 A	Timm8a1
23.8642	23.8182	23.8387	24.0077	22.9465	23.479	23.2197	23.5418	24.2359	24.0898	23.8934	24.3285	+	2.63924	0.00649327	-0.840147	+	-5.06695	2.19966	0.022043	-0.585433	-4.10602	Q9JJY4	Probable ATP-dependent RNA helicase DDX20	Ddx20
25.0389	24.8959	25.0029	25.4236	24.3164	24.431	24.553	24.6993	25.1949	25.1536	25.2245	25.7896	+	2.56977	0.00839316	-0.840691	+	-4.90659	2.23234	0.0226517	-0.590407	-4.17333	A0A0A0MQ90;P97352	Protein S100-A13	S100a13
22.4201	22.6126	22.7228	22.6984	21.864	22.0978	22.183	21.7895	22.8043	22.9445	22.5051	23.0511	+	2.8549	0.00517791	-0.8427	+	-5.58762	2.79192	0.00942857	-0.629903	-5.43186	P83741	Serine/threonine-protein kinase WNK1	Wnk1
24.142	24.1725	23.6996	24.1232	23.5997	24.0098	23.088	23.8332	24.6099	24.2611	24.3488	24.6892	+	2.02635	0.0159704	-0.844614		-3.75885	0.884986	0.218966	-0.401682	-1.75205	F6YJB6;V9GXJ1;Q8R4X3	RNA-binding protein 12	Gm28036;Rbm12
23.8941	23.8613	23.7496	24.6641	23.3529	23.3785	23.1683	23.8363	24.4643	24.1613	24.1416	24.358	+	2.70673	0.00549254	-0.847278		-5.22609	1.27483	0.104193	-0.608274	-2.40256	B1AXN9;P18654	Ribosomal protein S6 kinase alpha-3	Rps6ka3
24.2439	24.3363	24.1998	24.5433	24.0746	24.4822	24.1988	24.0923	25.0553	25.2739	25.0128	24.9013	+	3.35269	0.0029	-0.84886		-6.93938	0.438231	0.512837	-0.118871	-0.98082	A0A1D5RLS1;Q60902	Epidermal growth factor receptor substrate 15-like 1	Eps15l1
25.6883	25.5832	25.9023	25.8397	24.8845	25.0263	24.9217	24.8004	25.7761	25.7669	25.8304	25.6642	+	5.1895	0	-0.85118	+	-14.6059	4.1886	0	-0.84516	-9.80558	Q8CI94	Glycogen phosphorylase, brain form	Pygb
27.8388	27.9704	27.5358	28.3443	27.1342	27.4651	27.0893	27.1325	27.7271	28.1131	28.0709	28.329	+	2.86849	0.00456051	-0.854758	+	-5.62166	2.04566	0.0267321	-0.717044	-3.79675	P47754;D6RCW7;A0A0N4SVM0	F-actin-capping protein subunit alpha-2	Capza2
25.8796	25.6009	25.8368	26.0061	25.4172	25.1037	24.933	25.2553	25.988	25.7661	25.9479	26.4354	+	2.55517	0.00855696	-0.857048	+	-4.8733	2.56049	0.0147636	-0.653547	-4.88542	Q9JK81;F8WGG3	UPF0160 protein MYG1, mitochondrial	Myg1
25.3756	25.1445	25.8735	25.2503	24.7431	24.7742	24.7217	23.7645	25.5449	25.5138	25.3683	25.0104	+	1.69009	0.0265436	-0.858453		-3.12658	1.67348	0.0546899	-0.910097	-3.09657	P70122;F6TN03	Ribosome maturation protein SBDS	Sbds
28.2462	28.18	28.1814	28.907	27.9832	28.2679	28.042	27.6869	28.5483	28.8291	28.8609	29.1789	+	2.56008	0.00859322	-0.859301		-4.88447	0.912226	0.206479	-0.383659	-1.79737	P99029;G3UZJ4;H3BJQ7	Peroxiredoxin-5, mitochondrial	Prdx5
24.304	24.3492	24.2063	24.6963	24.1334	23.8974	23.1808	24.1742	24.5187	24.5427	24.7148	25.058	+	1.7825	0.0236509	-0.862077		-3.29548	1.11739	0.141003	-0.542438	-2.13844	P63330;P62715	Serine/threonine-protein phosphatase 2A catalytic subunit alpha isoform;Serine/threonine-protein phosphatase 2A catalytic subunit beta isoform	Ppp2ca;Ppp2cb
26.3749	26.4586	26.189	26.088	25.462	25.5652	25.0377	25.7061	26.3307	26.4255	26.2456	26.236	+	2.92118	0.00415789	-0.866721	+	-5.75501	2.6096	0.0124706	-0.834867	-4.99812	Q9D819	Inorganic pyrophosphatase	Ppa1
25.1584	25.0686	24.7658	25.4534	24.0362	24.2748	24.418	24.5836	25.485	25.1982	24.6885	25.413	+	2.17535	0.0140353	-0.868038	+	-4.05634	2.2839	0.0203855	-0.783417	-4.28078	Q8R016;E9PY26	Bleomycin hydrolase	Blmh
26.5711	26.7397	26.1129	26.5604	25.8387	25.8073	25.3405	25.5596	26.2736	26.347	26.5619	26.8401	+	2.62501	0.00637885	-0.869107	+	-5.03383	2.53735	0.0150261	-0.859504	-4.83289	Q62376;A0A1B0GRR8;A0A1B0GR69	U1 small nuclear ribonucleoprotein 70 kDa	Snrnp70
24.7838	24.0502	25.309	25.2633	24.1668	23.6906	24.0286	23.6085	24.684	25.0522	24.9268	24.3102	+	2.20787	0.0133456	-0.869655		-4.12287	1.64375	0.0573933	-0.977966	-3.04311	Q8BP48	Methionine aminopeptidase 1	Metap1
23.7232	23.7056	23.8046	24.1694	22.8244	23.1912	22.915	23.8608	23.7964	24.0936	23.8786	24.5077	+	1.66208	0.0287946	-0.871258		-3.07604	1.34896	0.0908185	-0.652851	-2.52842	Q6NXL1		Sec24d
26.6148	26.8582	26.7895	27.2067	25.9135	25.798	26.0435	26.1201	26.9101	26.9393	26.6796	26.8328	+	4.10761	0.00233333	-0.871678	+	-9.48896	3.11974	0.00869231	-0.89852	-6.27876	Q8BJY1	26S proteasome non-ATPase regulatory subunit 5	Psmd5
23.0948	22.5205	22.3536	22.9303	22.9307	22.8107	22.2416	23.1235	23.6857	23.6842	23.9184	23.3335	+	2.10296	0.0143622	-0.878813		-3.91033	0.0723227	0.908992	0.0518341	0.201991	P70362	Ubiquitin fusion degradation protein 1 homolog	Ufd1l
23.2957	23.4859	23.171	23.72	22.9314	22.2149	22.8675	23.2162	23.2985	23.7087	23.9746	23.7839	+	1.87383	0.0194754	-0.883921		-3.46587	1.33955	0.0918857	-0.610663	-2.51237	Q3TH34;Q9D8N2	Protein FAM45A	Fam45a
22.8407	23.4504	23.2265	21.788	23.1239	23.2421	23.0372	23.4814	23.9959	24.0432	24.1066	24.2798	+	3.60647	0.00328571	-0.885231		-7.72189	0.468802	0.491842	0.394751	1.03684	Q9JIA7	Sphingosine kinase 2	Sphk2
24.8587	25.0081	25.1793	25.2177	24.608	24.4225	24.4127	25.1051	25.349	25.4966	25.4515	25.7985	+	2.47545	0.00996875	-0.886816		-4.69421	1.24567	0.109207	-0.428865	-2.35335	P97384;D3Z7U0	Annexin A11;Annexin	Anxa11
23.7735	23.7848	23.9139	22.4892	23.5069	23.0818	23.3648	23.0346	23.9085	24.5015	24.1605	23.9718	+	2.64596	0.00637443	-0.88855		-5.08266	0.286253	0.668219	-0.24334	-0.687742	Q3UGR5	Haloacid dehalogenase-like hydrolase domain-containing protein 2	Hdhd2
24.423	24.316	24.1749	24.9952	24.1681	24.0315	24.0527	24.2593	24.8372	25.0414	25.3437	24.853	+	3.33718	0.00272941	-0.890917		-6.89375	0.951088	0.190023	-0.349378	-1.86195	O70310	Glycylpeptide N-tetradecanoyltransferase 1	Nmt1
23.1328	22.9997	22.9649	22.043	22.4845	22.1659	23.3772	22.4542	23.5526	23.5861	23.3832	23.5333	+	1.81607	0.022155	-0.89337		-3.35769	0.176836	0.779708	-0.164637	-0.454389	E0CZ72;P28740;F8VQ42	Kinesin-like protein;Kinesin-like protein KIF2A	Kif2a
24.0277	24.2835	23.8491	24.1696	24.21	22.899	23.1342	23.47	23.8866	24.2203	24.4797	24.7055	+	1.42934	0.0443521	-0.894734		-2.66629	1.13967	0.134474	-0.654178	-2.17561	A0A1C7CYV0;B1AX58;Q99K51	Plastin-3	Pls3
26.9557	26.6947	27.5656	26.7313	26.6589	26.6309	26.5429	26.5427	27.5569	27.3476	27.5343	27.516	+	5.39963	0	-0.894853		-15.8615	0.99219	0.176856	-0.392963	-1.93021	Q9D051	Pyruvate dehydrogenase E1 component subunit beta, mitochondrial	Pdhb
22.6416	22.0226	20.6214	21.9486	21.498	22.2303	22.5191	21.9555	23.0926	22.7495	23.2029	22.741	+	1.95533	0.0180584	-0.895784		-3.62104	0.200619	0.753428	0.242185	0.507281	E9Q4G8;E9Q3Q6;Q61490;Q5MPX5;F6QH25	CD166 antigen	Alcam
25.1883	24.9359	25.1429	24.944	24.8918	24.3051	24.3766	24.4767	25.3543	25.5587	25.4786	25.247	+	3.03787	0.00489922	-0.897105	+	-6.05864	1.98602	0.0283559	-0.540236	-3.68029	Q921N6;H3BLJ6	Probable ATP-dependent RNA helicase DDX27	Ddx27
25.511	25.7166	25.769	26.0389	25.0726	24.9977	25.057	24.6929	25.7045	25.547	26.3106	25.861	+	2.52953	0.00888525	-0.900743	+	-4.81524	2.90966	0.00842424	-0.803854	-5.72566	Q8K297	Procollagen galactosyltransferase 1	Colgalt1
24.0245	24.9235	25.4858	24.8827	24.5224	24.2653	24.0696	25.0577	25.5202	25.7135	25.4682	24.829	+	1.69945	0.025884	-0.903965		-3.14353	0.420353	0.529257	-0.350392	-0.947681	Q7TMM9;Q9CWF2	Tubulin beta-2A chain;Tubulin beta-2B chain	Tubb2a;Tubb2b
23.6964	23.4559	23.6444	23.8692	23.5128	22.982	22.7751	23.4686	24.1065	23.9385	24.1219	24.195	+	2.51028	0.008944	-0.905823		-4.77193	1.27288	0.104385	-0.48183	-2.39927	Q9DCM0	Persulfide dioxygenase ETHE1, mitochondrial	Ethe1
25.1781	24.7168	25.3233	25.3532	24.7452	24.9033	24.3733	24.9662	25.3358	25.6084	25.9354	25.7672	+	2.59526	0.00784416	-0.914695		-4.96503	1.032	0.162977	-0.395809	-1.99633	Q9JKC8;H7BWY2;A0A286YDZ6	AP-3 complex subunit mu-1	Ap3m1
23.4682	24.0121	23.5904	21.452	23.0546	23.0563	22.6985	23.0651	23.7173	23.7265	23.8799	24.232	+	3.06249	0.00513821	-0.920276		-6.12421	0.102988	0.870188	-0.162009	-0.279997	Q91YJ2	Sorting nexin-4	Snx4
26.4875	26.4969	26.4193	26.8034	25.9462	25.7701	25.6182	26.6039	26.7261	26.9378	26.6779	27.2827	+	1.93702	0.0183268	-0.921509		-3.5859	1.29162	0.100861	-0.567165	-2.43097	Q61191;B1AUX2	Host cell factor 1;HCF N-terminal chain 1;HCF N-terminal chain 2;HCF N-terminal chain 3;HCF N-terminal chain 4;HCF N-terminal chain 5;HCF N-terminal chain 6;HCF C-terminal chain 1;HCF C-terminal chain 2;HCF C-terminal chain 3;HCF C-terminal chain 4;HCF C-terminal chain 5;HCF C-terminal chain 6	Hcfc1
26.9549	27.47	27.2413	27.5076	26.5624	26.6521	26.2931	26.6579	27.3552	27.6692	27.3708	27.466	+	3.76563	0.00124444	-0.923929	+	-8.2493	2.56859	0.0137778	-0.752083	-4.90389	P09671	Superoxide dismutase [Mn], mitochondrial	Sod2
26.4587	26.7286	26.7529	26.6724	26.0793	26.1474	26.2627	25.8467	27.0597	26.9988	26.9209	27.0861	+	4.18928	0.00266667	-0.932386	+	-9.80829	2.67803	0.0102316	-0.569131	-5.158	Q9JIF7	Coatomer subunit beta	Copb1
24.6209	24.678	24.5371	24.6763	24.3111	24.1369	23.71	24.3354	24.7803	25.0518	25.1751	25.2209	+	2.74861	0.0052228	-0.933674	+	-5.32657	1.83883	0.0431367	-0.504732	-3.40014	Q9D5T0	ATPase family AAA domain-containing protein 1	Atad1
23.6416	23.2671	23.8741	23.906	23.5637	22.6792	23.199	23.528	23.9931	24.5992	23.8609	24.2559	+	1.92936	0.0184034	-0.934768		-3.57126	0.855351	0.229009	-0.429712	-1.70267	Q64511	DNA topoisomerase 2-beta	Top2b
25.3243	25.3994	25.3548	25.553	24.7917	24.5967	25.0382	24.2685	25.5432	25.7223	25.5501	25.6198	+	2.84963	0.00532544	-0.935069	+	-5.57447	2.29863	0.0191304	-0.734087	-4.31177	P97310	DNA replication licensing factor MCM2	Mcm2
26.1895	26.2588	26.2868	25.2775	25.3516	25.075	25.2448	25.1247	26.2899	26.0206	25.8617	26.367	+	3.38706	0.00317808	-0.935782	+	-7.04138	1.73546	0.0487044	-0.8041	-3.20908	Q60973;A2AFI9;A2AFJ1	Histone-binding protein RBBP7	Rbbp7
22.9623	23.0773	23.0596	23.341	22.518	22.5849	22.3644	22.6511	23.4405	23.2374	23.8652	23.3287	+	3.0846	0.00535593	-0.938371	+	-6.18355	2.90366	0.00901493	-0.58045	-5.71041	V9GXM1;Q9EPJ9;Q3TGS9;V9GWV1	ADP-ribosylation factor GTPase-activating protein 1	Arfgap1
26.8564	27.1571	27.1753	27.389	26.3647	27.0573	26.7525	26.6055	27.3081	27.4842	27.6792	28.0648	+	2.30084	0.0120946	-0.939047		-4.31644	1.31774	0.0955465	-0.44941	-2.47526	Q8BMF4	Dihydrolipoyllysine-residue acetyltransferase component of pyruvate dehydrogenase complex, mitochondrial	Dlat
24.8152	25.2995	25.1368	25.3786	24.7572	24.5326	24.2412	24.5763	25.257	25.5101	25.4953	25.6249	+	3.42832	0.00336232	-0.945027	+	-7.16542	2.06755	0.0262727	-0.630709	-3.83994	Q8C3J5;Q5SRI3	Dedicator of cytokinesis protein 2	Dock2
22.7437	22.8991	22.5791	22.6784	22.3063	22.3694	22.0065	22.9619	23.4225	23.5234	23.3235	23.1799	+	2.3715	0.0117246	-0.951289		-4.46699	0.727933	0.300399	-0.314073	-1.48886	D3Z479;Q91WE1	Sorting nexin-15	Snx15
25.3607	25.5914	23.5471	26.2826	24.4034	24.0927	24.4435	24.4603	25.0434	25.3606	25.27	25.5361	+	3.40592	0.00322222	-0.952501		-7.09785	0.695392	0.316929	-0.845433	-1.43367	S4R1W1	Glyceraldehyde-3-phosphate dehydrogenase	Gm3839
25.8087	25.6336	25.5902	25.3767	25.2207	25.2784	25.0179	25.3826	26.1864	26.2027	26.1232	26.2017	+	4.70779	0	-0.953608	+	-12.0739	1.73911	0.0486562	-0.377383	-3.21576	A0A0N4SVQ1;Q62425	Cytochrome c oxidase subunit NDUFA4	Ndufa4
23.8706	23.7881	23.9965	24.4798	23.3901	23.8112	23.405	23.9424	24.2379	24.3378	24.6665	25.1242	+	2.09976	0.0143246	-0.954438		-3.90394	0.970792	0.183794	-0.396574	-1.89467	A2AFP5;Q9R0M6	Ras-related protein Rab-9A	Rab9;Rab9a
22.6489	22.6202	23.0096	21.9928	21.7194	22.4579	22.5763	21.9581	22.729	23.5403	23.289	22.9749	+	1.91291	0.0187342	-0.955385		-3.5399	0.63514	0.354004	-0.389983	-1.33057	Q9D024	Coiled-coil domain-containing protein 47	Ccdc47
25.7926	25.6007	25.7903	25.6737	24.9693	25.037	24.6021	25.0129	25.735	25.7993	25.8631	26.0669	+	3.59897	0.00322807	-0.960732	+	-7.69776	3.44058	0.00414815	-0.808994	-7.20264	P49717	DNA replication licensing factor MCM4	Mcm4
27.8495	27.8781	27.8802	27.7315	27.2513	27.5158	27.4355	27.3271	28.2829	28.1749	28.3406	28.6159	+	3.91813	0.00147368	-0.971159	+	-8.78339	3.25022	0.0092973	-0.452414	-6.64235	P59999	Actin-related protein 2/3 complex subunit 4	Arpc4
27.9101	27.5598	28.5919	28.4239	27.5085	26.6986	27.1365	27.1384	28.1464	28.0271	28.0423	28.1702	+	2.92205	0.00418543	-0.975981	+	-5.75723	1.87262	0.039191	-1.00089	-3.46358	Q9EST5	Acidic leucine-rich nuclear phosphoprotein 32 family member B	Anp32b
24.7316	24.32	24.6446	23.5708	24.5615	24.3679	24.0513	24.9878	25.4229	25.7293	25.7458	24.9756	+	1.97937	0.0175888	-0.976255		-3.66742	0.2127	0.742001	0.175396	0.533636	Q8K0D5	Elongation factor G, mitochondrial	Gfm1
24.7287	25.0031	24.8195	25.496	24.9198	25.1098	24.7912	24.7652	25.8156	25.8581	25.6875	26.1332	+	3.6848	0.00103704	-0.977135		-7.97773	0.249645	0.704617	-0.115369	-0.612312	A0A1L1STE4;Q9Z1X4;Q45VK5	Interleukin enhancer-binding factor 3	Ilf3
24.6619	24.6376	24.7719	25.0537	24.0474	24.1627	24.3608	23.8923	24.8858	25.2368	25.2221	25.0306	+	3.55462	0.00306667	-0.978059	+	-7.55633	2.54419	0.0147257	-0.665483	-4.84837	A0A0R4J275;Q7TMF3	NADH dehydrogenase [ubiquinone] 1 alpha subcomplex subunit 12	Ndufa12
27.0727	26.799	27.0236	27.1029	26.3203	26.7526	26.465	25.7842	27.4298	26.991	27.3685	27.4484	+	2.27402	0.0127152	-0.978868		-4.26008	1.68643	0.0533882	-0.668973	-3.11997	Q3THW5;P0C0S6;Q8R029;Q3UA95	Histone H2A,V;Histone H2A,Z;Histone H2A	H2afv;H2afz
29.2626	29.2188	29.2658	29.5088	28.7055	29.0251	28.5351	28.2797	29.4568	29.5946	29.1615	30.2535	+	1.90095	0.0191649	-0.980256	+	-3.51715	2.14474	0.0245279	-0.67763	-3.99426	Q5XJF6;P53026	Ribosomal protein;60S ribosomal protein L10a	Rpl10a
23.7195	23.4967	23.2684	24.2238	23.114	23.8555	23.2881	23.1621	23.8715	24.5167	24.08	24.8918	+	1.87029	0.0195347	-0.985075		-3.45919	0.565896	0.407255	-0.322179	-1.21021	Q80UM7	Mannosyl-oligosaccharide glucosidase	Mogs
26.7275	26.4951	26.3368	26.3289	25.9197	25.9128	25.6514	25.1352	26.5412	26.5238	26.7035	26.8072	+	2.62851	0.00646429	-0.989141	+	-5.04195	2.12768	0.0247363	-0.817331	-3.95987	P12382	ATP-dependent 6-phosphofructokinase, liver type	Pfkl
23.2748	23.6546	22.9087	24.0947	23.0191	23.1118	22.9521	23.4746	23.8977	24.2887	24.1652	24.1888	+	3.35593	0.00301299	-0.995716		-6.94896	0.576501	0.400137	-0.343819	-1.22879	Q3TIX9	U4/U6,U5 tri-snRNP-associated protein 2	Usp39
24.6615	24.452	25.1014	21.7424	24.388	24.2426	24.2405	23.8782	24.998	25.3203	25.5041	24.9247	+	2.9131	0.00413072	-0.999479		-5.73442	0.094004	0.878159	0.197995	0.257535	Q9JLQ0	CD2-associated protein	Cd2ap
23.1931	23.3339	23.1613	23.3507	22.4979	22.4383	22.1674	21.7919	23.4389	23.3834	22.9378	23.1527	+	2.64418	0.00631674	-1.0043	+	-5.07848	3.07793	0.00807143	-1.03587	-6.1656	Q7TSV4	Phosphoglucomutase-2	Pgm2
23.3026	22.8105	22.8255	23.6465	23.0934	23.2069	23.073	23.3962	24.1355	23.9516	24.1836	24.5235	+	3.42847	0.00341176	-1.00615		-7.16586	0.0770879	0.902999	0.0461488	0.214368	Q9CXW2	28S ribosomal protein S22, mitochondrial	Mrps22
25.3909	25.2857	25.1583	25.6112	25.1655	24.7999	24.4101	24.1736	25.5281	25.4598	25.6361	25.9781	+	2.1994	0.0133697	-1.01324		-4.10548	1.64049	0.0569136	-0.724268	-3.03728	P52825	Carnitine O-palmitoyltransferase 2, mitochondrial	Cpt2
26.3527	26.4075	26.1663	25.4918	25.5513	25.2204	25.173	26.3387	26.4675	26.4594	26.6767	26.7466	+	1.96634	0.0177117	-1.01671		-3.64224	0.770431	0.277107	-0.533712	-1.56053	Q9JKX6;A2ATT5;A0A0A6YVU1	ADP-sugar pyrophosphatase	Nudt5
22.7403	23.132	22.8165	22.9144	22.615	21.3249	21.8139	22.2984	22.7329	22.9449	23.3145	23.1319	+	1.78338	0.0236958	-1.01798		-3.29711	1.6255	0.0577453	-0.887769	-3.01045	P52479	Ubiquitin carboxyl-terminal hydrolase 10	Usp10
23.6494	23.451	24.0179	23.7602	23.6398	23.0897	23.1503	23.3574	24.4143	24.6481	24.3401	23.9196	+	2.69813	0.00538537	-1.02121		-5.20562	1.26936	0.10441	-0.410321	-2.39332	Q91YI4;Q5F2D9	Beta-arrestin-2	Arrb2
25.0319	25.214	24.9476	25.2252	24.5268	24.2295	24.1008	24.4295	25.3049	25.3139	25.5372	25.2478	+	3.95569	0.00155556	-1.02934	+	-8.91945	3.24551	0.00882051	-0.783039	-6.62895	Q9DAW6	U4/U6 small nuclear ribonucleoprotein Prp4	Prpf4
25.045	25.2297	25.3798	25.682	24.5824	24.8051	24.2815	25.2034	25.3695	26.0287	25.5649	26.0534	+	2.15272	0.0136134	-1.03604		-4.01039	1.39523	0.0844262	-0.616028	-2.60758	A0A0G2JFY0;A0A0A0MQ80;Q3UMC0	Spermatogenesis-associated protein 5	Spata5
25.6396	25.4733	25.9291	25.6178	24.7632	25.2365	24.8793	24.6093	25.7862	25.7703	25.7361	26.4143	+	2.6141	0.00662009	-1.05465	+	-5.00853	2.5369	0.0148966	-0.792885	-4.83189	Q9CQC9	GTP-binding protein SAR1b	Sar1b
20.8376	25.7061	23.6262	24.2334	23.2218	23.4381	23.927	23.2549	24.7247	24.3312	24.6986	24.3643	+	2.82681	0.00514286	-1.06929		-5.51778	0.0475564	0.941541	-0.140368	-0.135987	Q99KR7	Peptidyl-prolyl cis-trans isomerase F, mitochondrial	Ppif
24.3187	24.534	24.2218	22.5656	23.8998	23.9242	23.564	23.6391	24.9763	25.2851	25.2942	23.7612	+	1.54131	0.0356	-1.07245		-2.86128	0.124187	0.845233	-0.153283	-0.331834	A0A0U1RPX4;Q63844;D3Z3G6;D3Z6D8	Mitogen-activated protein kinase 3;Mitogen-activated protein kinase	Mapk3
24.6313	24.3397	24.632	23.6476	23.308	23.8602	23.3641	24.7613	24.7295	24.658	24.808	25.4213	+	1.53505	0.0361366	-1.08079		-2.85029	0.558463	0.41177	-0.489248	-1.19714	Q8CBM2;A2AL85;Q8BSY0	Aspartyl/asparaginyl beta-hydroxylase	Asph
24.2217	24.1466	22.144	23.4536	23.6841	23.5603	22.6627	23.5992	24.569	24.4077	23.8205	25.0737	+	1.67483	0.0275548	-1.09113		-3.09901	0.0768488	0.902694	-0.114893	-0.213749	Q7TSC1;G3UX48	Protein PRRC2A	Prrc2a
24.7255	24.6892	24.8658	24.6126	24.4595	24.1148	23.8336	24.1899	24.8493	25.3385	25.481	25.298	+	2.94707	0.00432877	-1.09224	+	-5.82138	2.20784	0.0220328	-0.573819	-4.12281	Q9JJ28	Protein flightless-1 homolog	Flii
24.7184	24.5524	24.6711	24.8581	23.6413	23.8414	23.5853	23.9488	24.5052	24.6624	25.0763	25.1502	+	3.06557	0.00526667	-1.09432	+	-6.13244	3.95798	0	-0.945806	-8.92779	Q9CZH3;S4R185	Proteasome assembly chaperone 3	Psmg3;Gm26938
26.1377	26.3638	25.9895	26.228	25.1503	25.605	25.4643	25.8418	26.3743	26.854	26.8852	26.4103	+	2.85235	0.00545455	-1.1156	+	-5.58126	2.16694	0.0240208	-0.664407	-4.03923	B1AZI6	THO complex subunit 2	Thoc2
24.0612	23.8776	24.0689	24.0413	22.9103	22.8732	23.5158	23.1596	23.8034	24.0135	24.9315	24.3072	+	2.15272	0.0135754	-1.14919	+	-4.01038	2.93788	0.0088254	-0.897522	-5.79775	E9PYT3;Q91YH5	Atlastin-3	Atl3
26.3208	26.4257	26.0619	25.2778	25.3706	25.8879	25.5039	26.0874	26.8987	26.9313	27.1379	26.4972	+	2.78063	0.0055082	-1.15385		-5.40427	0.450355	0.506287	-0.309118	-1.00313	G3X9V0;P97372;E0CZ90	Proteasome activator complex subunit 2	Psme2
23.9367	24.4967	23.6161	23.0264	22.2911	22.5867	22.0827	21.5931	23.4362	23.9514	22.3682	23.428	+	1.58953	0.0337255	-1.15758	+	-2.94643	2.33449	0.0183268	-1.63059	-4.38775	O54833;A0A1D5RM74;A0A1D5RLE4	Casein kinase II subunit alpha	Csnk2a2
24.2683	23.9965	24.1743	23.8453	22.6706	23.4634	23.0772	22.4452	24.4332	24.4404	23.7344	23.6822	+	2.02646	0.0160099	-1.15845	+	-3.75907	2.49808	0.0140635	-1.15701	-4.7446	E9Q9E4;E9PZX7;P30285;D6RHS5;D3YWB0	Cyclin-dependent kinase 4	Cdk4
24.8018	24.936	24.968	25.2033	23.9732	24.1849	24.5085	24.0745	25.4415	25.2102	25.3965	25.3951	+	4.04757	0.00186667	-1.17558	+	-9.26016	2.83519	0.0107027	-0.792018	-5.53855	Q9QYS9	Protein quaking	Qki
22.6096	22.3765	22.3517	22.9135	21.4156	21.5779	21.0106	22.3689	22.3617	23.0195	22.3806	23.3994	+	1.69548	0.0262837	-1.19702		-3.13635	1.67282	0.0548439	-0.969562	-3.09538	Q9JK38;A0A2I3BQY4;A0A2I3BQE3	Glucosamine 6-phosphate N-acetyltransferase	Gnpnat1
25.882	25.6497	26.0589	25.6692	25.6254	25.0543	25.0619	25.5242	26.3822	26.344	26.7095	26.6204	+	3.31852	0.00269767	-1.19758		-6.83918	1.49743	0.0712188	-0.498507	-2.78444	Q9D1K2;A0A0N4SVE1;F7B2B4	V-type proton ATPase subunit F	Atp6v1f
23.8327	23.3485	23.4299	24.4755	22.5695	22.1713	22.0896	22.2195	23.1715	23.3527	23.5347	23.7867	+	3.40969	0.00326761	-1.19891	+	-7.10919	2.78847	0.00931765	-1.50917	-5.42343	P50427	Steryl-sulfatase	Sts
24.4084	23.9584	24.2261	23.9117	23.5163	23.4946	23.6252	23.4718	24.4225	24.6741	24.7291	25.1044	+	3.78763	0.00133333	-1.20552	+	-8.32456	2.57747	0.0135849	-0.599153	-4.92418	Q99LE6	ATP-binding cassette sub-family F member 2	Abcf2
24.0244	24.1744	24.5982	24.537	23.9099	23.9001	23.4843	23.8092	24.5981	24.8345	25.2518	25.2524	+	3.14553	0.00425688	-1.2083	+	-6.34937	1.76118	0.0477394	-0.557583	-3.25622	P13597	Intercellular adhesion molecule 1	Icam1
26.0737	26.1235	26.5231	26.8246	25.9474	25.8507	25.8997	25.3137	26.6854	27.2223	27.0449	26.9973	+	3.25847	0.00306383	-1.23462		-6.66589	1.47408	0.0729703	-0.63335	-2.74376	Q06185;Q8BTB6	ATP synthase subunit e, mitochondrial	Atp5i;Atp5k
26.4071	26.0116	26.255	26.4678	25.503	25.496	25.2917	25.7575	26.5257	26.7069	27.0793	26.7082	+	3.7703	0.00127273	-1.24297	+	-8.26522	2.83894	0.0108493	-0.773306	-5.54785	Q8BH80;Q9QY76	Vesicle-associated membrane protein-associated protein B	Vapb
23.9456	22.7652	23.8876	23.8539	22.7836	22.9009	22.723	22.7792	23.9927	24.1555	23.4339	24.5804	+	2.68782	0.00556938	-1.24396		-5.18116	1.53913	0.0648079	-0.816389	-2.85745	Q9CR61	NADH dehydrogenase [ubiquinone] 1 beta subcomplex subunit 7	Ndufb7
24.0521	24.2075	23.9055	23.5536	22.9117	23.5371	22.9493	22.4416	24.289	24.4038	24.0783	24.0554	+	2.69675	0.00535922	-1.2467	+	-5.20235	1.98014	0.0284333	-0.969762	-3.6689	D3Z061;Q8C7R4	Ubiquitin-like modifier-activating enzyme 6	Uba6
22.3786	22.4445	23.4316	22.2138	21.3286	22.6976	22.0997	22.6016	23.4844	23.7905	23.4475	23.0306	+	1.93925	0.018407	-1.25635		-3.59018	0.472128	0.48893	-0.435206	-1.04288	Q9R112;F6ZKZ3;H3BLH2	Sulfide:quinone oxidoreductase, mitochondrial	Sqrdl
23.6149	23.2895	23.6467	23.7196	22.3657	22.8133	23.0515	23.2577	23.6078	24.3322	24.1731	24.4036	+	2.5126	0.00905263	-1.25715	+	-4.77714	1.75796	0.0476375	-0.695665	-3.2503	P01027	Complement C3;Complement C3 beta chain;C3-beta-c;Complement C3 alpha chain;C3a anaphylatoxin;Acylation stimulating protein;Complement C3b alpha chain;Complement C3c alpha chain fragment 1;Complement C3dg fragment;Complement C3g fragment;Complement C3d fragment;Complement C3f fragment;Complement C3c alpha chain fragment 2	C3
24.6069	24.4047	24.2672	23.8274	23.5723	23.9419	22.7388	23.0708	24.4993	24.3316	24.6885	24.8393	+	2.32506	0.0120554	-1.25875		-4.36769	1.63028	0.0575781	-0.945605	-3.019	E9PUE7;Q5SSL4;H3BJY3	Active breakpoint cluster region-related protein	Abr
27.3407	27.0351	27.1449	27.2234	26.0505	26.107	26.2055	25.9744	27.0593	27.6593	27.5087	27.2236	+	3.94289	0.00151351	-1.27838	+	-8.87287	5.01658	0	-1.10169	-13.6443	O55135	Eukaryotic translation initiation factor 6	Eif6
23.5641	23.6865	23.879	23.8944	22.9774	23.4305	23.058	22.4191	23.9948	24.0816	24.5418	24.4152	+	2.70508	0.00543842	-1.28711	+	-5.22217	1.89804	0.0384436	-0.78476	-3.51164	Q9DBX5;P47713	Cytosolic phospholipase A2;Phospholipase A2;Lysophospholipase	Pla2g4a
26.8223	26.679	26.4665	26.5741	25.724	25.8662	25.1859	25.9747	26.7645	27.1935	26.9599	26.9902	+	3.23056	0.00290909	-1.28933	+	-6.58654	2.59723	0.0126476	-0.947747	-4.96956	P54822;E9Q242;E9Q3T7	Adenylosuccinate lyase	Adsl
26.4775	26.2717	26.2835	26.3579	25.4672	25.2215	24.6351	25.2931	26.5308	26.3775	26.4884	26.3951	+	3.37993	0.00309333	-1.2937	+	-7.02013	3.16148	0.00825532	-1.19342	-6.39335	Q60737	Casein kinase II subunit alpha	Csnk2a1
22.8852	23.1448	22.5535	20.221	22.0641	22.4976	22.6805	21.3551	23.3079	23.724	23.1076	23.6385	+	2.12335	0.0142688	-1.29519		-3.95117	0.0241364	0.973676	-0.0518084	-0.0706923	G3X9H7;Q8R1S4	Metastasis suppressor protein 1	Mtss1
23.3439	23.4889	23.9298	21.2842	22.4456	22.9331	22.1521	21.9057	23.493	23.706	24.0055	23.4447	+	2.65685	0.00590741	-1.30317		-5.10815	0.468972	0.491845	-0.652565	-1.03714	A0A1L1SSF8;Q91V76	Ester hydrolase C11orf54 homolog
23.1059	22.7556	23.2301	22.9951	23.2761	22.9074	22.6419	21.3614	23.802	23.2057	24.3649	24.1164	+	1.46651	0.0412582	-1.32554		-2.73062	0.509187	0.450614	-0.474958	-1.10971	Q8K3A9	7SK snRNA methylphosphate capping enzyme	Mepce
23.2956	23.6743	23.6824	23.8331	21.6823	22.7153	22.8504	23.6565	23.9752	24.0447	24.2293	24.0566	+	1.78645	0.023741	-1.35028		-3.30278	1.10976	0.141991	-0.8952	-2.12572	Q3TIU4	2,5-phosphodiesterase 12	Pde12
23.1236	23.6141	23.713	21.5461	22.8104	22.8739	22.2765	22.2673	23.8167	23.9623	23.9326	23.9952	+	3.71381	0.00109804	-1.36973		-8.07433	0.362361	0.582798	-0.442226	-0.837977	P59235	Nucleoporin Nup43	Nup43
22.8518	20.8927	23.4109	23.0098	22.353	21.1686	21.9746	22.4481	23.4519	23.4731	23.3272	23.2466	+	2.47478	0.00992996	-1.38861		-4.69272	0.382919	0.566034	-0.555219	-0.877281	Q8BFP9	[Pyruvate dehydrogenase (acetyl-transferring)] kinase isozyme 1, mitochondrial	Pdk1
24.5544	22.3406	23.9608	25.0149	23.483	24.0189	23.9512	24.3784	25.1168	25.2638	25.2867	25.7611	+	3.03659	0.00486154	-1.39923		-6.05523	0.00537595	0.99428	-0.0098362	-0.0160724	P68373;Q9JJZ2	Tubulin alpha-1C chain;Tubulin alpha-8 chain	Tuba1c;Tuba8
26.0893	25.8438	25.2075	24.0632	23.3692	24.3281	23.6196	24.6503	25.7438	25.4121	25.8857	24.7241	+	1.97821	0.017507	-1.44961		-3.66517	1.2815	0.103309	-1.30915	-2.41385	Q8BGS2	BolA-like protein 2	Bola2
23.5238	23.1008	23.4819	24.0502	22.4343	22.3977	22.7455	21.6788	23.4529	23.8733	23.9326	23.8162	+	2.94462	0.00429932	-1.45465	+	-5.81505	2.19992	0.0221622	-1.22508	-4.10656	Q8R317	Ubiquilin-1	Ubqln1
24.6021	24.5309	24.2539	24.2024	23.5919	24.1517	23.7488	22.476	25.0908	25.0908	24.928	24.6919	+	2.11404	0.0141963	-1.45829		-3.93249	1.29248	0.100704	-0.905185	-2.43242	Q8VCR4;Q9DCG9	Multifunctional methyltransferase subunit TRM112-like protein	Trmt112
23.9372	24.1645	24.3264	24.3671	22.754	22.0416	22.4731	22.2184	23.3539	23.672	24.5167	23.7976	+	2.62605	0.00640708	-1.46325	+	-5.03624	4.22929	0	-1.82703	-9.96821	Z4YK42;Q8C5H8	NAD kinase 2, mitochondrial	Nadk2
26.153	24.9396	26.6084	27.1412	25.2771	24.3646	24.5028	25.6487	25.9555	26.2363	26.7064	26.7838	+	2.16219	0.0137322	-1.47219		-4.02959	1.18341	0.123123	-1.26225	-2.24876	Q6ZWY3;D6RH49;D3YYB0	40S ribosomal protein S27-like;40S ribosomal protein S27	Rps27l
23.8541	23.761	23.4174	23.8899	22.304	23.4416	22.9928	21.2386	23.9777	23.9483	23.9589	24.0514	+	1.67732	0.0273746	-1.48984		-3.10351	1.34142	0.0922146	-1.23632	-2.51556	E9QLB2;Q3UFF7	Lysophospholipase-like protein 1	Lyplal1
26.3272	26.1366	26.0988	25.8895	25.6117	25.1553	25.4966	24.5815	26.727	26.7613	26.8901	26.5395	+	3.11509	0.00460714	-1.5182	+	-6.26611	1.96309	0.0317025	-0.90178	-3.63598	Q91WS0	CDGSH iron-sulfur domain-containing protein 1	Cisd1
22.836	21.4058	23.7128	23.6489	21.7081	22.701	22.5304	22.4373	23.9612	23.9202	23.9521	23.6796	+	3.27083	0.00309677	-1.53407		-6.70126	0.427059	0.522824	-0.55667	-0.960146	G5E8R4;Q922D4	Serine/threonine-protein phosphatase 6 regulatory subunit 3	Ppp6r3
22.4795	22.403	23.4497	21.7707	21.8879	22.1402	21.8648	21.7363	22.7456	24.394	23.5733	23.0881	+	2.24542	0.0125587	-1.54295		-4.20045	0.874018	0.223358	-0.618423	-1.73378	E9PZW8;Q9QY06;E9QKV6;A0A1D5RLD1;E9PWZ6	Unconventional myosin-IXb	Myo9b
23.6366	23.7374	23.4825	23.6369	22.4755	22.9325	22.074	23.8005	24.2683	24.4454	24.5141	24.2405	+	2.19941	0.0134103	-1.54645		-4.1055	1.12064	0.139951	-0.802707	-2.14386	D3YX27;Q9JIY5;F6TCV0;D3YX28;F6XUR8;S4R1B3	Serine protease HTRA2, mitochondrial	Htra2
26.8191	27.0186	26.7362	26.6854	25.7968	25.9864	25.6285	25.9618	28.1694	27.0673	27.3314	27.0074	+	2.83081	0.00520231	-1.55056	+	-5.52767	3.91392	0	-0.971477	-8.76822	O54962	Barrier-to-autointegration factor;Barrier-to-autointegration factor, N-terminally processed	Banf1
24.1807	23.4893	23.858	24.4676	23.4055	23.1123	23.0612	22.1487	24.5185	24.4403	24.2333	24.8106	+	2.73008	0.00557576	-1.56874		-5.28196	1.67685	0.0547135	-1.06702	-3.10266	A0A0R4J1B9;G3X9M0;Q9ER88	28S ribosomal protein S29, mitochondrial	Dap3
23.066	22.713	22.741	23.3475	21.8899	22.4126	21.5401	21.9044	23.7088	23.0739	23.2355	24.1969	+	2.69988	0.00541176	-1.61704	+	-5.20978	2.3413	0.018094	-1.03013	-4.40227	Q9EQ06	Estradiol 17-beta-dehydrogenase 11	Hsd17b11
23.5674	24.0921	22.1757	22.8326	22.1012	23.4823	21.2768	22.0867	24.0083	24.3012	24.3999	22.9307	+	1.58834	0.033561	-1.67324		-2.94432	0.733561	0.29636	-0.93017	-1.49838	B9EJR8	Dynein assembly factor 5, axonemal	Dnaaf5
24.5866	24.4028	24.7653	24.6641	23.2647	22.0847	22.1277	24.2478	24.5081	24.7453	24.3329	24.8669	+	1.71416	0.025932	-1.68209	+	-3.17026	1.73172	0.048725	-1.67347	-3.20225	Q8JZY2	COMM domain-containing protein 10	Commd10
23.3817	24.1077	23.9828	23.3372	21.6261	22.2252	21.7432	22.3799	23.5364	24.1895	24.1362	22.8871	+	2.50623	0.00890837	-1.69367	+	-4.76285	3.13138	0.00941667	-1.70869	-6.31056	Q8VEB4;A0A1D5RLZ5	Group XV phospholipase A2	Pla2g15
27.4257	27.5183	27.0152	26.5162	25.2267	25.5148	25.479	25.6695	27.0311	27.1466	27.5414	26.9785	+	4.43902	0	-1.70187	+	-10.8458	3.26369	0.00982857	-1.64637	-6.68081	P62320;A0A1W2P7K5	Small nuclear ribonucleoprotein Sm D3	Snrpd3
23.1591	23.9691	23.4185	22.8512	22.7634	23.2426	23.2258	20.9781	24.4278	23.9714	24.4874	24.1615	+	1.68093	0.0271157	-1.70952		-3.11001	0.651792	0.34275	-0.797015	-1.35919	Q9CQE3;D3Z198	28S ribosomal protein S17, mitochondrial	Mrps17
25.8733	25.7992	25.7011	26.0302	24.7593	25.3693	25.3589	24.8149	26.5123	27.044	26.573	27.1387	+	3.54603	0.00292063	-1.74139	+	-7.52921	2.28748	0.0202195	-0.775358	-4.2883	Q05144;A0A2R8VHH0	Ras-related C3 botulinum toxin substrate 2	Rac2
23.4188	22.836	24.3972	25.3551	22.5172	24.847	24.0801	25.0992	25.6399	26.4235	25.6	25.9866	+	1.56482	0.0343706	-1.77662		-2.90271	0.0590255	0.928246	0.134086	0.166915	Q3TF41;Q8BSH9;E9PW66;P28656	Nucleosome assembly protein 1-like 1	Nap1l1
24.4326	23.8516	24.301	24.643	23.6388	23.3932	23.1263	21.7959	24.4859	24.9286	24.9359	24.932	+	2.29351	0.0120134	-1.83206		-4.30097	1.6031	0.0584567	-1.31849	-2.97054	Q9D8M4	60S ribosomal protein L7-like 1	Rpl7l1
23.5522	24.4211	24.9389	24.2129	23.5522	23.0303	23.1983	21.4966	24.2464	24.7716	24.7077	24.9081	+	2.07835	0.0141799	-1.8391		-3.86134	1.46115	0.0739065	-1.46193	-2.72132	Q7TNV0;E9Q8Y1;D3YVJ6	Protein DEK	Dek
25.4827	25.4456	25.4271	24.8428	24.623	23.8744	24.4272	23.4447	26.122	25.8222	26.1024	26.0056	+	3.35561	0.00297436	-1.92073	+	-6.94801	2.10578	0.026466	-1.20725	-3.91598	Q9DCT2	NADH dehydrogenase [ubiquinone] iron-sulfur protein 3, mitochondrial	Ndufs3
25.6694	25.9851	26.0203	25.7353	25.3939	25.0917	25.1776	22.843	26.4805	26.4384	26.6802	26.6203	+	1.73621	0.0247942	-1.92829		-3.21045	1.05141	0.157399	-1.226	-2.0286	Q80WS3	rRNA/tRNA 2-O-methyltransferase fibrillarin-like protein 1	Fbll1
23.7191	23.8788	23.812	24.4698	23.1381	23.2607	23.5923	21.8895	24.5137	25.1153	24.6621	25.5918	+	2.38393	0.0115424	-2.00056		-4.49379	1.29732	0.0994808	-0.999757	-2.44062	A2AE27;Q9DBT5	AMP deaminase 2	Ampd2
24.1267	24.1588	25.1015	24.6428	20.977	21.8407	22.2275	21.487	22.3994	25.1866	24.4124	25.2467	+	2.01655	0.0161646	-2.67823	+	-3.73969	3.74177	0	-2.87438	-8.16834	D3Z1Z8;D3Z5N2;P54227	Stathmin	Stmn1
28.5659	27.8419	28.1774	26.5565	26.192	25.9674	26.0645	21.5725	28.8039	28.6164	28.459	27.1598	+	1.50046	0.0385174	-3.31069		-2.78972	1.24275	0.110327	-2.83631	-2.34843	P68134;P68033;P63268;P62737;D3Z2K3;D3YZY0;A0A1D5RM20	Actin, alpha skeletal muscle;Actin, alpha cardiac muscle 1;Actin, gamma-enteric smooth muscle;Actin, aortic smooth muscle	Acta1;Actc1;Actg2;Acta2
27.1905	26.539	26.5041	25.7018	24.2344	24.1528	24.8459	21.7792	27.2693	27.2989	27.7761	26.6061	+	2.54814	0.00871967	-3.48452	+	-4.85735	1.98752	0.0285983	-2.73078	-3.6832	Q91VW3	SH3 domain-binding glutamic acid-rich-like protein 3	Sh3bgrl3
24.2336	24.8943	20.6317	21.7733	24.8149	25.1641	25.1526	24.7649	24.8358	24.8333	21.3809	21.8037		0.950685	0.124482	1.76073		1.86128	1.07314	0.151098	2.09091	2.06474	Q8CH72;A2AGS0;A2AGS1	E3 ubiquitin-protein ligase TRIM32	Trim32
25.0423	25.2095	25.2423	21.6847	24.6483	25.9136	25.5586	25.8541	24.8629	23.9903	24.9027	21.6115		1.03389	0.103478	1.65181		1.99947	0.620252	0.365258	1.19895	1.30487	P50543	Protein S100-A11	S100a11
22.0264	21.9884	22.3725	20.7947	23.2683	21.7406	23.2853	23.4838	19.9925	21.8495	21.1972	22.3294		1.31672	0.0561222	1.60237		2.47353	1.13209	0.13629	1.14901	2.16295	D3Z2E7;E9Q3L4		AI607873
24.12	24.0525	21.1707	23.9189	24.4538	22.0341	24.7304	24.5361	23.7429	21.6369	20.9447	23.5953		0.757496	0.188842	1.45866		1.53876	0.267725	0.68566	0.623072	0.649858	A0A1B0GSH8
24.1804	26.1124	25.4325	22.2698	26.2941	24.9091	26.25	24.504	24.6783	25.095	24.8541	21.7986		0.755963	0.189465	1.38278		1.53618	0.465522	0.49422	0.99051	1.03086	P61290;A2A4J1;A2A4J3	Proteasome activator complex subunit 3	Psme3
23.3477	23.2287	23.2483	20.4029	21.7747	24.9819	25.0072	24.1809	22.6052	22.7798	22.3363	22.7117		0.910386	0.135817	1.3779		1.79431	0.655165	0.341361	1.42926	1.36498	Q9D0S9	Histidine triad nucleotide-binding protein 2, mitochondrial	Hint2
24.0283	24.3807	24.4357	24.8398	24.6265	24.8364	24.9203	24.9131	24.1223	23.8009	24.2079	21.7325		1.2188	0.0687554	1.35815		2.30814	1.17908	0.12473	0.402951	2.24151	P57716	Nicastrin	Ncstn
24.2232	23.9248	23.5541	21.3372	24.0678	23.7282	24.2043	25.1922	23.8384	20.9745	22.3512	24.633		0.765096	0.185457	1.34882		1.55155	0.692317	0.318758	1.03824	1.42844	Q91XH6;O88384;F6UHS3	Vesicle transport through interaction with t-SNAREs homolog 1B	Vti1b
22.4548	21.1746	22.6794	22.9503	24.3184	24.7708	24.5258	23.9895	23.7329	23.0854	20.9824	24.438		0.88778	0.141513	1.34144	+	1.7567	2.56216	0.0141284	2.08634	4.88922	Q9DCS3;A2A845	Trans-2-enoyl-CoA reductase, mitochondrial	Mecr
21.396	22.0715	21.7747	20.9905	22.6527	22.7979	22.7671	21.0292	20.1975	20.8477	20.9299	21.9653		1.24662	0.0635	1.32662		2.35496	0.759709	0.282038	0.753547	1.54249	Q8BPU7	Engulfment and cell motility protein 1	Elmo1
23.5702	23.8669	23.2988	23.383	24.2016	24.0976	23.8301	24.6044	23.7467	21.9133	23.8544	22.0053		1.24023	0.0647506	1.30344	+	2.3442	1.73176	0.0488777	0.653665	3.20233	Q9DBL1;E9Q5L3	Short/branched chain specific acyl-CoA dehydrogenase, mitochondrial	Acadsb
23.4091	23.1269	23.4649	23.5309	23.7772	23.7526	23.2819	23.8544	22.8559	23.0947	20.9211	22.6187		1.35308	0.053266	1.29393		2.53544	0.914023	0.20559	0.28357	1.80035	Q8CFI7	DNA-directed RNA polymerase II subunit RPB2	Polr2b
22.538	21.5252	20.3811	22.5355	23.149	23.6963	23.7124	22.741	22.837	22.6391	20.3272	22.3278		1.07682	0.0932274	1.29189		2.07086	1.50582	0.0703062	1.57973	2.79909	P22907	Porphobilinogen deaminase	Hmbs
25.6113	25.6222	24.4252	20.8833	25.6216	25.5182	25.7294	25.5072	25.1249	25.3318	25.1273	21.6482		0.70255	0.21371	1.28602		1.44584	0.618063	0.366362	1.45859	1.30109	Q60648	Ganglioside GM2 activator	Gm2a
21.2235	23.2911	20.6828	21.6628	24.5086	24.1282	23.9876	21.0827	22.5447	21.2353	22.9626	21.8753		0.706807	0.211977	1.27227		1.45307	0.893774	0.214824	1.71173	1.76667	F8WJG3;P62996	Transformer-2 protein homolog beta	Tra2b
24.8008	23.6995	24.6801	22.771	24.0935	23.8831	23.6755	24.4869	24.417	21.883	21.7786	23.1454		0.978691	0.116184	1.22874		1.90779	0.0319328	0.965105	0.0468736	0.0927651	Q8K157	Aldose 1-epimerase	Galm
24.8831	24.4288	24.6502	24.8205	24.8996	24.4505	24.5004	24.8497	24.541	21.6396	25.2508	22.4045		0.679654	0.225742	1.21604		1.40686	0.0466451	0.943258	-0.0206032	-0.133501	D3YTQ9;P62843	40S ribosomal protein S15	Rps15
21.9268	21.9238	21.878	22.3136	22.3817	21.9707	24.2729	22.0219	22.1054	19.8326	21.6795	22.2004		0.767881	0.184282	1.20732		1.55624	0.546038	0.418894	0.651276	1.17524	A0A1W2P7L7;P59708	Splicing factor 3B subunit 6	Sf3b6
22.7912	23.3005	23.1668	21.6493	23.7008	24.681	24.5841	22.2155	22.4726	23.0646	22.9657	22.09		0.954401	0.123388	1.14713		1.86745	0.772572	0.275477	1.06843	1.56413	Q99LD9;D3Z487	Translation initiation factor eIF-2B subunit beta	Eif2b2
23.384	23.9786	24.175	23.1508	24.4094	24.3088	24.8984	21.7596	24.0187	23.9324	21.7941	21.0676		0.507902	0.335763	1.14084		1.10741	0.083235	0.895089	0.171925	0.230191	E9QP46;Q6ZWQ0;F6W8R9;Q6DFZ2	Nesprin-2	Syne2
21.3508	21.0195	21.2492	21.8453	21.618	24.7847	24.8551	21.1588	22.2332	22.4927	21.4676	21.8145		0.492624	0.347698	1.10213		1.07997	0.865965	0.226162	1.73794	1.72037	Q91V77;P56565	Protein S100;Protein S100-A1	S100a1
22.0686	21.3691	21.4497	21.8942	23.1018	23.2475	23.2389	21.6211	22.1189	22.5321	21.4108	20.7734		1.01838	0.106268	1.09352		1.97371	1.37561	0.0871377	1.10694	2.57395	A0A0A6YVS2;Q921L3	Transmembrane and coiled-coil domain-containing protein 1	Tmco1
24.3633	24.5335	24.0683	24.5194	24.585	25.3269	24.2891	25.3423	24.4967	24.2731	24.5826	21.8228		0.754744	0.189618	1.09204		1.53412	0.909237	0.206906	0.514708	1.7924	A0A0R4J107;Q8R146	Acylamino-acid-releasing enzyme	Apeh
28.5373	27.7478	27.1761	25.4714	28.2423	28.1283	27.9935	28.1826	28.2028	27.4487	27.3034	25.2847		0.865895	0.148033	1.07677		1.72025	0.666881	0.333081	0.903502	1.38505	P26350	Prothymosin alpha;Prothymosin alpha, N-terminally processed;Thymosin alpha	Ptma
23.3699	23.483	23.5306	22.2289	23.9241	24.1966	23.8675	23.6247	23.284	23.5522	23.621	20.8679		0.795514	0.175382	1.07194		1.60264	1.19224	0.120459	0.750113	2.26355	Q9DC23	DnaJ homolog subfamily C member 10	Dnajc10
23.1045	23.5884	22.9551	23.3292	23.6373	23.0155	22.3649	23.8272	22.8789	21.9852	22.5487	21.1516		1.11225	0.0858043	1.07013		2.12987	0.0317292	0.965149	-0.0330725	-0.0921932	Q9DAV6		Serpinb9b
24.7517	21.6807	22.0499	21.3448	24.7698	23.3871	25.1417	24.7838	24.3924	24.2474	22.9542	22.2078		0.817287	0.16772	1.07011		1.6391	1.25759	0.106115	2.06378	2.37345	P63168	Dynein light chain 1, cytoplasmic	Dynll1
22.993	22.909	22.6605	21.959	23.1575	22.6843	22.7358	22.9616	22.9294	20.8054	22.2725	21.5657		1.10009	0.0882274	0.991531		2.1096	0.43953	0.51106	0.25442	0.983216	Q3TZX8	Polynucleotide 5-hydroxyl-kinase NOL9	Nol9
20.8435	22.875	22.3328	22.1679	23.1613	22.9191	23.7887	22.0179	21.643	22.8031	21.8286	21.6791		1.12171	0.0849	0.983258		2.14563	0.805702	0.254673	0.916939	1.61971	Q80SY3	V-type proton ATPase subunit d 2	Atp6v0d2
20.5944	21.3211	20.78	22.7285	22.5084	22.9415	23.3185	22.0668	20.6042	22.6576	21.2679	22.397		0.894704	0.140038	0.977118		1.76822	1.2996	0.0984249	1.35281	2.44449	Q9D338	39S ribosomal protein L19, mitochondrial	Mrpl19
25.0832	25.2822	25.2991	24.4151	24.3791	24.4955	24.807	24.2646	25.2223	23.8045	23.6077	21.4183		0.574752	0.288051	0.973337		1.22573	1.17847	0.124684	-0.5334	-2.24049	D6RFU9;O09117	Synaptophysin-like protein 1	Sypl;Sypl1
21.0784	22.6722	22.931	20.8184	23.3533	23.2651	23.3492	23.5109	22.6682	21.1997	22.9267	22.8966		1.2031	0.0708722	0.946818		2.28177	1.48022	0.0729862	1.49462	2.75444	F6UL52;A0A0R4J0T0;Q8K3A0;F6WN43	Iron-sulfur cluster co-chaperone protein HscB, mitochondrial	Hscb
21.9054	23.3481	23.4689	22.0149	20.7931	23.594	24.1678	23.4251	22.16	21.4714	22.2162	22.4452		0.549973	0.30546	0.921809		1.18218	0.136483	0.832443	0.310697	0.361202	Q99M87	DnaJ homolog subfamily A member 3, mitochondrial	Dnaja3
23.4227	22.8002	23.2741	23.4126	23.4395	23.9074	22.7159	24.0103	22.9066	23.4207	20.6138	23.4752		0.582931	0.282347	0.914191		1.24003	0.386183	0.563405	0.290866	0.883478	Q61687	Transcriptional regulator ATRX	Atrx
22.482	23.2743	22.35	21.2891	23.4748	22.749	21.4107	23.6312	22.1911	21.4029	22.1664	21.8639		0.847808	0.157085	0.9104		1.69009	0.301747	0.64778	0.467587	0.718997	Q8CHP8	Phosphoglycolate phosphatase	Pgp
20.6028	22.4754	21.8029	21.8112	22.2645	21.6057	21.947	24.0001	20.711	21.147	23.6533	20.6804		0.460359	0.375259	0.9064		1.02144	0.550781	0.415526	0.781244	1.18361	Q9DD18	D-tyrosyl-tRNA(Tyr) deacylase 1	Dtd1
21.5433	21.5102	20.1817	21.95	22.6209	22.8776	24.3506	22.056	21.6483	21.7479	22.2836	22.7352		0.784891	0.179591	0.872494		1.58482	1.4484	0.0731207	1.67997	2.69923	A0A0B4J1E7;O35343;D3YTN1	Importin subunit alpha-3	Kpna4
24.5527	24.4389	24.559	24.4984	25.1195	25.5217	26.4391	24.4992	24.8727	24.4743	24.3019	24.4523		1.06322	0.095827	0.869583		2.04823	1.13354	0.135938	0.882642	2.16538	Q62422	Osteoclast-stimulating factor 1	Ostf1
21.9061	23.2582	23.0786	21.6331	22.8758	23.3581	23.4842	22.7073	21.8206	22.3008	23.2212	21.6309		1.12477	0.0844379	0.86298		2.15075	0.685418	0.322238	0.637331	1.41669	Q9CQ71	Replication protein A 14 kDa subunit	Rpa3
21.6539	22.0478	22.6511	21.6805	21.9648	22.9349	22.5505	23.3981	21.5543	21.3884	21.5718	22.9141		0.93278	0.129869	0.854957		1.83153	0.938776	0.195014	0.703745	1.8415	Z4YJU8;E9PUQ5;Q921M4	Golgin subfamily A member 2	Golga2
21.8758	23.7543	21.7337	22.3146	22.3994	22.7622	23.8697	23.3691	22.0674	21.7584	22.7373	22.446		1.14027	0.081669	0.847799		2.17661	0.562804	0.409429	0.680491	1.20477	P43247	DNA mismatch repair protein Msh2	Msh2
24.8067	24.1967	24.527	25.1666	23.9621	24.3675	21.1877	23.2166	23.8535	20.6197	21.6633	23.2421		0.353781	0.483362	0.838828		0.821426	1.04943	0.157324	-1.4908	-2.02531	P83870	PHD finger-like domain-containing protein 5A	Phf5a
23.4136	24.1193	23.8426	21.5805	23.266	23.4211	23.236	21.6982	23.4711	21.3287	21.192	22.2821		0.594534	0.27453	0.83684		1.26026	0.186733	0.765861	-0.333687	-0.476568	A0A0R4J256;P28076;G3UYK5	Proteasome subunit beta type-9	Psmb9
20.5012	23.679	21.8304	23.1291	22.9409	23.639	23.6998	22.8978	23.2828	23.8066	20.9589	21.8298		0.557972	0.3004	0.824889		1.19628	0.65237	0.34236	1.00946	1.36019	Q9ESY9	Gamma-interferon-inducible lysosomal thiol reductase	Ifi30
25.2488	25.3901	25.3199	22.3049	24.7209	24.7214	24.5662	22.8925	24.728	25.0221	21.5134	22.3467		0.364613	0.471001	0.822699		0.842305	0.148252	0.815058	-0.340685	-0.388865	A0A2R8W6P6;A0A2R8VI39;P23591;A0A2R8VKL9;A0A2R8VHD0;A0A2R8W6N0	GDP-L-fucose synthase	Tsta3
21.2867	25.8234	20.8642	21.8037	23.6103	25.9067	23.582	21.3001	21.4313	21.766	26.3763	21.562		0.213474	0.651579	0.815878		0.535313	0.332871	0.611317	1.15526	0.780705	A2AS05;A2AS03;E9QAM5	Helicase with zinc finger domain 2	Helz2
22.5105	21.5982	21.0501	23.7669	23.6323	23.9668	23.4035	24.6755	23.883	23.9451	22.8815	21.838		0.661322	0.235332	0.782627		1.37553	1.37663	0.0872946	1.68812	2.5757	Q8CH25;A0A1L1STF9;A0A1L1SRL0	SAFB-like transcription modulator	Sltm
26.4735	26.1596	26.358	26.7358	26.5581	26.3929	26.7383	25.8586	25.9895	25.9713	26.0266	24.4445		0.916041	0.13459	0.779012		1.80371	0.0712516	0.90946	-0.0447497	-0.199196	A0A0R4J1C8;P31996	Macrosialin	Cd68
23.4387	23.335	23.7947	21.4331	23.8917	23.3717	24.1719	23.5649	23.5728	23.4452	22.0694	22.8068		1.03643	0.103033	0.776525		2.00371	0.639487	0.350889	0.749664	1.33805	Q9DBR0	A-kinase anchor protein 8	Akap8
22.5809	23.0123	23.2016	22.1387	23.2582	23.1771	23.9308	23.9462	22.3208	23.3019	23.8078	21.824		0.755896	0.189304	0.764452		1.53606	1.43412	0.0760766	0.844696	2.67454	Q9EQ20	Methylmalonate-semialdehyde dehydrogenase [acylating], mitochondrial	Aldh6a1
21.3051	22.3491	21.8106	21.2415	22.7098	22.7077	22.878	21.7142	21.4918	22.2678	21.7556	21.446		1.23697	0.0657094	0.762131		2.33869	1.17251	0.126109	0.82584	2.23052	D3YWT1;D3Z3N4		Hnrnph3
22.2584	21.9708	22.3357	22.3974	22.4106	22.1128	21.9004	22.3142	22.2416	21.0261	20.1874	22.2375		0.723242	0.203669	0.761326		1.48093	0.14472	0.820128	-0.0560837	-0.380607	F6TCF9;A0A1L1SRT0;Q60739	BAG family molecular chaperone regulator 1	Bag1
23.1305	21.5891	22.7188	23.1225	23.3725	23.183	20.346	23.5867	22.9111	21.1256	21.2076	22.3059		0.361541	0.473809	0.734511		0.836398	0.00720452	0.991678	-0.018168	-0.021495	Q9D0F3	Protein ERGIC-53	Lman1
24.2149	23.6319	22.7931	24.2295	24.3974	24.9032	24.3281	25.1919	23.3266	23.8887	24.3693	24.3015		1.22426	0.0679267	0.733661		2.31731	1.32804	0.094148	0.987844	2.49277	P50396	Rab GDP dissociation inhibitor alpha	Gdi1
22.4572	22.507	21.1342	21.4958	22.2081	23.1595	23.4438	22.8517	23.3149	22.5596	22.0034	20.8742		0.593617	0.275175	0.727723		1.25867	1.23648	0.110878	1.01721	2.33788	E9Q7G1;D3YZZ5		Tmed7
22.8126	23.0765	20.9994	22.9296	22.7759	23.3243	22.3797	22.6751	22.5849	22.5499	22.1473	20.9677		0.855325	0.152886	0.726297		1.70263	0.26046	0.690375	0.334198	0.634842	E9Q0A7;Q4KMM3;A0A2R8W6N3;A0A2R8VI09	Oxidation resistance protein 1	Oxr1
25.3515	25.2216	25.2593	25.5591	25.6225	25.766	25.5025	25.052	25.0522	23.663	24.8917	25.4447		0.880344	0.143544	0.722838		1.74432	0.3441	0.598856	0.137869	0.802642	P56812;D3Z7Q5	Programmed cell death protein 5	Pdcd5
28.1012	28.3642	27.9456	27.8766	28.6305	28.7218	28.2121	27.2948	27.5939	27.7014	27.5226	27.2077		1.07366	0.0937407	0.708404		2.06561	0.159929	0.801062	0.142898	0.415907	Q8C2Q7;O35737	Heterogeneous nuclear ribonucleoprotein H;Heterogeneous nuclear ribonucleoprotein H, N-terminally processed	Hnrnph1
23.7676	23.9234	24.0518	24.1391	23.4154	23.6907	23.6135	23.3476	22.9833	22.93	23.4271	21.9287		1.11934	0.0854801	0.699547	+	2.14168	2.13132	0.0249849	-0.453693	-3.9672	Q3ULB1;Q921W7;P47226	Testin	Tes
22.703	21.908	22.0222	23.3448	23.2516	22.7447	23.1226	23.4918	22.7416	23.5529	22.0306	21.494		0.720257	0.204643	0.697895		1.47587	0.906739	0.208486	0.658176	1.78824	Q8CG72	Poly(ADP-ribose) glycohydrolase ARH3	Adprhl2
23.2263	23.1632	23.1277	23.595	23.8189	23.0211	23.3851	23.4526	23.1198	23.0365	23.08	21.6501		0.898762	0.139067	0.697831		1.77497	0.303531	0.646204	0.141386	0.722571	E9Q9E8;A0A0R4J0K5;Q18PI6;A0A0R4J1S4	SLAM family member 5	Cd84
21.548	23.7415	23.4497	23.1285	23.063	23.2207	23.3601	22.6818	20.9105	23.2713	23.1747	22.2777		0.55326	0.303622	0.672875		1.18798	0.0808865	0.898018	0.114478	0.224164	A0A0R4J1R7;Q9CZL5	Pterin-4-alpha-carbinolamine dehydratase 2	Pcbd2
24.7513	24.122	25.8513	22.9638	26.3409	26.2527	21.904	25.6692	25.3561	25.2783	24.6091	22.2488		0.206988	0.659558	0.66863		0.521216	0.201534	0.753265	0.619599	0.509289	P56382	ATP synthase subunit epsilon, mitochondrial	Atp5e
24.7564	24.7408	24.9731	25.054	25.362	24.5835	24.3246	25.0237	24.5875	23.7864	24.2564	23.9996		1.22235	0.0682136	0.666		2.31411	0.0858665	0.892701	-0.0576324	-0.236916	Q9D8S5;O35326	Serine/arginine-rich splicing factor 5	Srsf5
23.3492	23.5673	23.1296	23.8563	23.2175	23.6729	23.4215	24.1954	23.8229	23.665	23.7165	20.6829		0.356502	0.480695	0.655012		0.826685	0.232934	0.721308	0.151234	0.577067	Q3UJU9	Regulator of microtubule dynamics protein 3	Rmdn3
24.4501	24.9623	24.9461	24.7219	24.4653	24.8551	25.0558	22.4865	24.2629	24.2096	23.619	22.1516		0.370314	0.464876	0.654923		0.85324	0.406591	0.541763	-0.554429	-0.921965	Q8JZU2;F6VVY4	Tricarboxylate transport protein, mitochondrial	Slc25a1
24.717	24.5313	24.2674	24.513	24.3142	24.9636	24.1582	22.9419	24.4607	24.1788	24.1647	20.9583		0.293337	0.550246	0.653843		0.702078	0.424571	0.524969	-0.412685	-0.955526	Q9CQ69	Cytochrome b-c1 complex subunit 8	Uqcrq
22.4584	22.2469	22.5404	22.583	23.0663	22.4632	23.207	21.5435	21.7367	21.9294	22.0896	21.9298		0.844323	0.157932	0.648643		1.68427	0.108085	0.865609	0.112828	0.292608	D3Z0B9;A0A1B0GSU0;Q571I9	Aldehyde dehydrogenase family 16 member A1	Aldh16a1
24.3108	24.1322	24.4746	24.9197	24.5205	24.7465	24.2891	25.2637	24.477	23.5747	23.9201	24.2632		1.1833	0.0734953	0.646224		2.24857	0.403641	0.544939	0.245646	0.916428	G5E8R2;E9Q453;G5E8R1;E9Q456;G5E8R0;E9Q455;E9Q450;E9Q448;Q8BP43;B7ZNL3;F8WID5;E9Q452;Q8BSH3;E9Q454;P58771	Tropomyosin alpha-1 chain	Tpm1
24.2032	24.4918	24.2136	24.5982	23.6941	24.0652	24.1111	23.9771	24.0904	21.1123	24.1359	23.9361		0.377085	0.457102	0.643213		0.866175	1.6405	0.0570726	-0.414821	-3.0373	Q9D8S4	Oligoribonuclease, mitochondrial	Rexo2
22.0407	22.414	21.8124	21.6717	23.1119	23.2009	23.3852	21.2641	22.2164	21.8665	21.691	22.6401		0.551108	0.305047	0.637017		1.18418	0.705031	0.312328	0.755846	1.45005	O35130	Ribosomal RNA small subunit methyltransferase NEP1	Emg1
23.1517	22.9405	23.1886	22.2618	23.317	22.9109	23.0514	21.4735	22.6253	22.3295	22.2922	20.9811		0.527547	0.321957	0.631154		1.14246	0.163307	0.796754	-0.197472	-0.423657	Q923D4	Splicing factor 3B subunit 5	Sf3b5
23.5588	22.0045	22.2533	22.9461	21.9149	23.087	23.5003	23.3539	23.3936	22.0836	21.9293	21.9477		0.582859	0.282136	0.625487		1.23991	0.217232	0.737374	0.273363	0.54344	Q8QZY9	Splicing factor 3B subunit 4	Sf3b4
22.2534	22.2822	22.8374	22.8559	23.3149	22.6925	22.2374	22.7583	21.4854	21.5258	22.6825	22.8108		0.723294	0.203839	0.62465		1.48101	0.291625	0.661844	0.193542	0.69862	Q3TZZ7	Extended synaptotagmin-2	Esyt2
22.2312	22.4726	22.3176	21.4916	23.2222	22.9129	23.4764	21.6647	22.7759	21.7472	22.1112	22.161		0.654417	0.239257	0.620206		1.3637	0.741332	0.293783	0.690778	1.5115	Q8C0L8	Conserved oligomeric Golgi complex subunit 5	Cog5
24.1306	24.6144	24.6549	21.3573	23.6623	23.5043	24.9157	24.1158	24.403	23.9694	24.1251	21.2227		0.326753	0.512517	0.619522		0.768682	0.163893	0.796803	0.360272	0.424999	P21550;J3QPZ9;Q5SX59	Beta-enolase;Enolase	Eno3
23.3462	22.539	23.3167	22.929	23.4918	23.6161	23.5884	23.3888	23.2124	23.1152	22.1419	23.1477		1.25674	0.06202	0.616943		2.37202	1.32093	0.0946418	0.488519	2.48069	O88532	Zinc finger RNA-binding protein	Zfr
25.501	25.4163	25.3345	25.6711	25.2764	24.7676	25.7111	25.8913	25.082	24.3464	25.1916	24.5637		0.979911	0.116094	0.615691		1.90982	0.0970593	0.875778	-0.0691161	-0.265209	Q9D031;Q01730;A2AUR7	Ras suppressor protein 1	Rsu1
22.855	22.015	21.308	21.6439	22.3088	22.6944	22.5524	22.5764	22.6862	20.7519	22.0891	22.1456		0.714625	0.207332	0.614803		1.46633	0.845487	0.234095	0.577525	1.68622	A0A0A6YWM5;E9QKE4;Q8BMG7	Rab3 GTPase-activating protein non-catalytic subunit	Rab3gap2
22.3447	22.4599	22.7269	22.0685	22.4268	21.8912	22.0147	22.6714	21.8322	22.0898	21.221	21.4024		1.20823	0.070272	0.614637		2.29039	0.271437	0.680099	-0.14901	-0.657494	P52760	Ribonuclease UK114	Hrsp12
24.1568	24.4882	24.3279	22.9035	24.445	23.4541	24.8387	24.1963	23.7984	23.9504	23.9678	22.7679		0.73283	0.199896	0.612391		1.49714	0.22926	0.724805	0.264394	0.569245	P35585	AP-1 complex subunit mu-1	Ap1m1
22.9922	22.3195	21.5429	22.5046	23.4459	23.0514	23.5861	23.0022	23.0504	21.9396	23.284	22.3878		0.903918	0.137246	0.605968		1.78355	1.5002	0.0708491	0.931606	2.78926	Q9CWI3	BRCA2 and CDKN1A-interacting protein	Bccip
22.4873	22.3299	22.334	22.7021	22.7104	22.3957	22.5284	21.4889	19.7404	22.2672	22.3216	22.3993		0.369825	0.464585	0.598738		0.852303	0.262526	0.689618	-0.182487	-0.639121	Q8BU88	39S ribosomal protein L22, mitochondrial	Mrpl22
24.0221	23.6319	23.1822	24.0286	23.6449	24.3323	25.1826	24.906	24.0481	23.71	24.3714	23.5437		0.762212	0.18658	0.598183		1.5467	1.04982	0.15763	0.800279	2.02596	Q3UNN4;P97496;Q3UZD0	SWI/SNF complex subunit SMARCC1	Smarcc1
21.7827	21.7923	21.8642	21.9556	22.7896	23.1166	22.8319	20.6617	22.2522	20.6274	21.647	22.4912		0.366936	0.467726	0.595541		0.846765	0.38502	0.5644	0.501283	0.88127	Q91YZ2;P56546;E9Q0T4;E9PWQ9	C-terminal-binding protein 2	Ctbp2
22.6697	21.0894	21.5138	21.6472	22.8327	22.4527	22.3761	21.761	22.0484	21.1358	21.7822	22.0753		0.980748	0.116049	0.595188		1.91121	0.768192	0.277998	0.625622	1.55676	Q8CB77	Transcription elongation factor B polypeptide 3	Tceb3
22.5773	22.6684	22.3236	23.2714	23.4757	23.2781	23.0408	22.9791	21.3188	22.4793	23.0283	23.5705		0.560684	0.298609	0.594211		1.20105	1.08997	0.147121	0.483264	2.09274	Q5SUF2	Luc7-like protein 3	Luc7l3
20.9336	21.5942	21.0193	21.2328	22.0712	22.0618	22.1637	21.4974	21.5031	20.6496	20.5829	22.6859		0.53467	0.315539	0.593191	+	1.15511	1.92338	0.0356984	0.75357	3.55984	O35127	Protein C10	Grcc10
21.7764	23.0791	22.7058	22.7595	22.6929	23.0778	21.779	23.5706	21.8901	22.8042	22.5731	21.4915		0.569622	0.291099	0.590366		1.21674	0.163452	0.796876	0.19985	0.423988	D3Z7C0;Q9Z2Q5	39S ribosomal protein L40, mitochondrial	Mrpl40
24.6003	24.7448	24.6721	25.2135	24.8605	25.0143	25.1661	25.5901	24.3416	24.378	24.469	25.0949		1.32206	0.055648	0.586887		2.48262	0.837051	0.236973	0.350064	1.67213	O54774	AP-3 complex subunit delta-1	Ap3d1
21.5047	22.9422	22.8044	20.9975	22.319	22.5555	24.1039	22.6502	22.4915	21.9983	23.1247	21.6754		0.525464	0.323302	0.584708		1.13876	0.643393	0.34803	0.844955	1.34477	Q9DBC3	Cap-specific mRNA (nucleoside-2-O-)-methyltransferase 1	Cmtr1
24.6285	25.0634	24.8925	25.7974	25.3832	24.937	24.957	25.6842	24.9197	24.8444	24.564	24.2998		1.35915	0.0526429	0.583375		2.54581	0.183538	0.769893	0.144865	0.469435	P53986	Monocarboxylate transporter 1	Slc16a1
23.5624	24.1013	24.015	22.6084	24.5382	24.4034	23.6366	23.7938	23.4695	23.3342	23.3864	23.8492		1.22856	0.0673741	0.583183		2.32455	0.604464	0.378048	0.521209	1.27752	Q3TL72;Q8C878	NEDD8-activating enzyme E1 catalytic subunit	Uba3
23.7236	23.9797	23.5467	23.8838	23.8538	22.6756	23.9021	23.9896	23.3979	23.1291	22.8848	22.7125		0.832155	0.163081	0.574191		1.66395	0.219242	0.73516	-0.178205	-0.547773	P60670	Nuclear protein localization protein 4 homolog	Nploc4
24.4516	23.3333	24.3486	24.2541	24.3373	24.3766	24.4422	24.231	24.3329	24.4293	24.2885	22.0397		0.443115	0.392253	0.574171		0.989821	0.424614	0.525276	0.249862	0.955607	A0A0G2JE25;A0A0G2JGP4;Q9D091;P08556;B2KGV5;E9Q8V2;E9PVD5;A0A0G2JGM2;A0A0N4SVY1	GTPase NRas	Nras;Kras
25.5273	25.4669	25.4531	25.7763	25.2946	25.4148	25.5943	26.147	25.3099	24.7703	24.6782	25.4222		1.11475	0.085835	0.567518		2.13403	0.102881	0.869868	0.0567594	0.279732	E9Q7G0		Numa1
21.7612	22.2906	22.2122	22.6376	22.247	22.2251	22.4194	21.1556	21.8565	21.7897	21.1963	20.9531		0.761455	0.186699	0.562876		1.54543	0.257	0.696299	-0.213606	-0.627656	Q3UDS7;A0A1L1SSF2;Q8VDL4	ADP-dependent glucokinase	Adpgk
23.7586	23.9533	23.9995	23.805	23.7126	23.8523	23.7295	23.7874	23.5254	23.9716	23.9816	21.3543		0.392512	0.440911	0.562218		0.895461	0.82367	0.245532	-0.108629	-1.64977	Q8VBT6	Apolipoprotein B receptor	Apobr
24.9752	26.0405	26.0385	24.8346	25.9308	26.3872	26.5714	26.2455	25.7875	25.8579	26.0401	25.2006		1.32223	0.0557273	0.562195		2.4829	1.20365	0.117588	0.811537	2.2827	P97370	Sodium/potassium-transporting ATPase subunit beta-3	Atp1b3
23.5546	23.548	23.8711	24.2879	24.0331	23.7836	23.8504	24.7442	23.4826	23.29	23.6049	23.7871		1.21658	0.068919	0.561689		2.30441	0.461028	0.498922	0.287402	1.02267	Q923G2	DNA-directed RNA polymerases I, II, and III subunit RPABC3	Polr2h
24.1398	24.6078	24.8283	24.6694	24.5967	24.8403	24.8096	25.1529	24.3173	24.2837	24.784	23.7884		1.26362	0.0615505	0.556505		2.38363	0.759066	0.2824	0.288531	1.5414	Q8BIJ6;E9PWN2;E9PWN3	Isoleucine--tRNA ligase, mitochondrial	Iars2
26.1371	25.6928	26.7884	25.391	25.8084	26.286	25.7292	25.0017	26.5608	26.0144	21.5445	26.4808		0.174783	0.706995	0.556184		0.449756	0.309498	0.639368	-0.296014	-0.734494	A0A0R4J0E4;Q7TQK1	Integrator complex subunit 7	Ints7
22.2443	21.7453	20.1259	21.8479	21.5825	21.8298	22.476	21.1599	19.8996	21.9692	20.6328	22.3439		0.378422	0.456154	0.550648		0.868725	0.197229	0.754924	0.271171	0.499825	Q5EBG8	Uncharacterized protein C1orf50 homolog
25.171	24.2673	24.6148	25.5984	25.1453	21.7057	25.2295	25.6169	23.9269	23.5472	23.7505	24.2781		0.240514	0.61707	0.548685		0.593122	0.20172	0.75349	-0.488517	-0.509697	Q8C5R8		Prps1l1
26.8982	26.8163	26.9261	26.8407	27.142	26.2902	26.6661	27.3155	26.3125	26.2387	26.4176	26.2672		1.21892	0.0688388	0.544454		2.30834	0.024624	0.973159	-0.0168638	-0.0720832	P16460	Argininosuccinate synthase	Ass1
24.0056	24.0081	23.7883	24.2392	23.8698	24.4495	23.9898	24.0192	23.6103	24.3703	24.6931	21.4823		0.312617	0.529345	0.543073		0.740706	0.178607	0.777266	0.0717845	0.458375	Q62087	Serum paraoxonase/lactonase 3	Pon3
23.9332	24.0459	23.0894	23.3637	24.0164	24.1438	24.1802	24.1612	24.0256	23.8626	23.8481	22.624		0.81713	0.167713	0.535314		1.63884	1.17553	0.1251	0.517337	2.23557	Q8VBT0;F6V084	Thioredoxin-related transmembrane protein 1	Tmx1
24.5209	24.1871	24.6155	24.4186	23.7457	23.8713	23.9808	24.7392	24.0995	24.1074	23.9747	22.0207		0.425384	0.408715	0.533673		0.957036	0.706803	0.312441	-0.351274	-1.45306	A2AUK7;A2AUK8;A2AUK5;Q9Z2H5	Band 4,1-like protein 1	Epb4,1l1;Epb41l1
24.187	24.0705	24.2199	24.4069	24.5317	24.6412	24.4643	24.9765	24.6673	23.8587	23.9747	23.992		1.30518	0.0572529	0.530275	+	2.45396	1.75316	0.0483484	0.432344	3.24149	Q8R5K4	Nucleolar protein 6	Nol6
25.7521	25.4373	25.7531	26.0572	25.5521	25.7465	24.8271	25.9957	24.875	24.7308	24.7463	25.656		0.782302	0.180258	0.528342		1.58047	0.332635	0.611191	-0.219584	-0.780243	P61082;F7CDT0;F6WMC0;G5E919	NEDD8-conjugating enzyme Ubc12	Ube2m
24.815	24.8034	24.7419	23.0443	24.6677	24.6052	24.6511	20.1075	24.6731	24.173	22.8037	20.2705		0.132345	0.779466	0.527854		0.351374	0.289502	0.6625	-0.843234	-0.694326	Q9CX00	IST1 homolog	Ist1
24.6447	25.0878	23.9583	22.3213	25.5398	26.0201	24.5977	21.3241	25.8364	24.2482	23.8962	21.3896		0.142978	0.760687	0.527808		0.376521	0.111637	0.861701	0.367414	0.301339	Q9CPP0	Nucleoplasmin-3	Npm3
21.9874	21.9766	21.4686	22.2893	23.1464	22.7909	21.793	23.1205	22.201	22.0645	22.0813	22.3958		0.803493	0.172814	0.527033		1.61601	1.13855	0.134737	0.78221	2.17375	Q8C6B9	Active regulator of SIRT1	Rps19bp1
27.0055	26.9942	27.08	27.6921	26.933	26.7979	26.9185	27.9355	26.5986	26.4132	26.4339	27.0395		0.87624	0.14477	0.524958		1.73749	0.0523701	0.935371	-0.046701	-0.149047	Q78ZM0;O70492;D3Z789;D3Z6Z0	Sorting nexin-3	Snx3
25.437	25.3616	25.6198	25.761	25.4378	25.5584	25.619	25.9493	24.7974	24.7831	25.2259	25.6699		1.15524	0.0789108	0.522067		2.20163	0.282097	0.67118	0.0962925	0.679293	Q6P542	ATP-binding cassette sub-family F member 1	Abcf1
24.7192	24.6546	24.742	25.1727	24.8401	24.1547	24.832	24.6481	23.8168	24.2876	23.9289	24.3564		1.33324	0.0551213	0.521307		2.50162	0.458744	0.500681	-0.203412	-1.01849	A2A6J4;A2A6J7;P19973	Lymphocyte-specific protein 1	Lsp1
22.4992	22.892	20.7826	21.2074	22.9696	22.6122	22.6503	22.7887	23.1919	20.8436	22.1293	22.7746		0.450053	0.385892	0.520361		1.00257	0.90138	0.211732	0.90987	1.77933	A0A140LHQ8;A0A1L1SUR7
26.4785	26.5747	26.769	27.0296	26.8113	26.7684	26.5076	27.3167	26.5738	26.277	26.6281	25.8459		1.09988	0.0881915	0.519789		2.10925	0.273968	0.679768	0.138044	0.662686	Q8VCT3;E9PYF1	Aminopeptidase B	Rnpep
21.2487	20.7788	21.576	21.9326	22.7539	22.0872	22.1664	23.2406	22.6866	20.8445	22.1539	22.51		0.466957	0.369595	0.513309	+	1.03348	1.74388	0.049121	1.17804	3.22448	E9Q9M5;A0A0A6YWX1;J3KMM1;Q3UJD6;A0A0A6YWN9	Ubiquitin carboxyl-terminal hydrolase;Ubiquitin carboxyl-terminal hydrolase 19	Usp19
22.8615	22.7276	22.5206	22.0828	22.586	22.853	23.4092	23.1543	22.9873	23.0303	22.8433	21.0938		0.461916	0.374252	0.511957		1.02429	0.933104	0.197483	0.4525	1.83207	P10810	Monocyte differentiation antigen CD14	Cd14
21.2101	22.4334	21.6332	21.0138	22.3438	22.1806	22.0786	22.8231	21.6853	22.1405	21.5838	21.9692		1.30439	0.0572618	0.511795		2.45261	1.1582	0.130057	0.783887	2.20657	A0A0G2JFW6;Q6NXI6	Regulation of nuclear pre-mRNA domain-containing protein 2	Rprd2
24.9788	25.3212	24.7877	24.8394	25.4814	24.6477	24.9506	25.6348	24.9878	24.484	24.9382	24.2921		0.887998	0.141806	0.5031		1.75706	0.321958	0.623033	0.196853	0.759223	Q3TU36;E9Q912;E9Q6Q4;A0A0G2JGC8		Rap1gds1
22.3903	22.1339	22.3149	20.8899	22.105	21.7263	21.823	22.4814	21.3896	21.8454	22.0293	20.8875		0.805586	0.171957	0.495965		1.61952	0.0951896	0.877241	0.101675	0.260517	Q9DBY8	Nuclear valosin-containing protein-like	Nvl
23.5934	22.4993	22.8471	23.6362	23.5075	23.6434	23.6969	23.0685	23.4214	23.4271	23.6543	21.4462		0.404404	0.429598	0.491826		0.917862	0.48331	0.477963	0.335068	1.06315	Q99J45;D3YUV1;A0A0J9YUQ4	Nuclear receptor-binding protein	Nrbp1
22.9703	22.9351	22.9949	23.3998	23.3242	22.8228	23.5752	23.3881	22.9326	23.0669	23.3072	21.838		0.648755	0.24173	0.491399		1.35398	0.472386	0.489208	0.202544	1.04335	Q14C51	Pentatricopeptide repeat domain-containing protein 3, mitochondrial	Ptcd3
26.3126	26.5137	26.2547	26.7967	26.2494	26.1388	26.3185	26.8754	25.8619	26.3022	26.4458	25.0135		0.648574	0.241581	0.489676		1.35367	0.136445	0.831193	-0.0739484	-0.361112	P61961;H7BWZ1;D3YW97	Ubiquitin-fold modifier 1	Ufm1
24.0957	24.3838	23.3699	24.8336	24.2475	23.6686	23.3926	24.7584	23.6782	23.66	23.6066	23.1768		0.72689	0.202762	0.486373		1.4871	0.134238	0.833618	-0.153959	-0.355876	P97315	Cysteine and glycine-rich protein 1	Csrp1
20.754	23.5504	23.8622	24.5423	23.9768	24.2479	24.3719	24.8805	23.7032	23.8825	23.681	24.2826		1.06473	0.0954805	0.481955		2.05075	0.672178	0.328544	1.19205	1.3941	Q9CPP6	NADH dehydrogenase [ubiquinone] 1 alpha subcomplex subunit 5	Ndufa5
27.8604	27.8648	27.7054	28.1066	28.0254	28.1869	28.0596	28.6314	27.6016	27.4319	27.6299	28.3124		1.04197	0.10146	0.481854		2.0129	1.09661	0.143754	0.341505	2.1038	P41105	60S ribosomal protein L28	Rpl28
23.162	23.1409	23.2942	23.2954	23.2835	23.096	22.8472	23.4514	23.44	22.8419	23.457	21.0193		0.350205	0.486839	0.479956		0.8145	0.150339	0.81204	-0.0536151	-0.393727	Q9CZE3	Ras-related protein Rab-32	Rab32
22.0802	21.849	22.0115	21.9563	21.7873	21.996	21.963	22.1274	22.1653	20.6556	21.9542	21.1875		0.6425	0.244397	0.477779		1.34323	0.0232792	0.974397	-0.0058279	-0.0682438	Q91WG4	Elongator complex protein 2	Elp2
25.1978	25.4589	25.1144	25.4607	25.9193	25.994	26.2714	25.7951	25.5636	25.5852	25.0886	25.8439		1.35543	0.0531749	0.474654	+	2.53945	2.65313	0.0113061	0.686997	5.09943	O89079;D3Z315;F6YFR7	Coatomer subunit epsilon	Cope
24.4617	24.4927	24.6023	24.3186	24.4607	24.8591	24.3846	25.2251	24.2186	24.1081	24.2782	24.4349		1.20985	0.0700819	0.472431		2.2931	0.616316	0.367047	0.263544	1.29807	Q99KR3	Beta-lactamase-like protein 2	Lactb2
23.4685	23.004	23.4738	23.2073	23.4663	23.1131	23.0367	23.5722	22.3314	22.5234	23.1336	23.3105		0.885444	0.142121	0.472355		1.75281	0.0169457	0.981951	0.00866556	0.0500169	D3Z7M5;Q9CPT5	Nucleolar protein 16	Nop16
24.1083	24.4342	23.8741	24.6044	24.5624	24.0182	23.9705	23.4837	23.7943	23.3696	23.2999	23.6852		0.960815	0.121313	0.471463		1.8781	0.393799	0.55555	-0.24653	-0.897891	Q9D1M4	Eukaryotic translation elongation factor 1 epsilon-1	Eef1e1
27.1426	26.9015	26.6761	26.5594	27.5626	27.6518	27.617	26.1763	27.1645	26.4237	26.6308	26.9164		0.553411	0.303736	0.468107		1.18825	0.522015	0.436879	0.432032	1.13262	Q61599	Rho GDP-dissociation inhibitor 2	Arhgdib
23.0986	22.7248	22.5824	22.4767	22.6267	23.773	23.6932	23.5226	22.6927	23.3741	22.8242	22.8611		0.754408	0.18975	0.465848		1.53356	1.21356	0.11594	0.683239	2.29934	Q8C2E7	WASH complex subunit strumpellin	Kiaa0196
25.7276	25.6285	25.4875	26.0367	25.5835	25.4465	25.3001	26.3975	25.2483	25.172	25.0846	25.3689		0.934054	0.129566	0.463434		1.83365	0.0492321	0.940156	-0.0381832	-0.140546	Q80X50;A0A0H2UH17;A0A0G2JDV6	Ubiquitin-associated protein 2-like	Ubap2l
21.2222	21.6584	20.578	21.556	22.1297	22.5963	22.1239	21.6085	21.0625	21.7363	22.7203	21.0957		0.478376	0.358812	0.460919		1.05422	1.46114	0.0737422	0.860977	2.7213	Q9JKP8;D3Z0U4	Chromatin accessibility complex protein 1	Chrac1
24.1765	24.4756	24.4083	24.9301	24.7556	24.5575	24.4158	24.9088	24.291	23.775	24.0775	24.6616		1.10901	0.0866009	0.458133		2.12446	0.366167	0.580631	0.161819	0.84529	E9Q2H8;E9PYA3;A0A0R4J052;G5E8T9;Q99KB8;D3YWI0	Hydroxyacylglutathione hydrolase, mitochondrial	Hagh
22.6253	22.1357	21.4264	21.7691	22.5839	22.152	21.6221	21.2736	21.6433	22.522	20.1964	21.4442		0.35075	0.486317	0.456443		0.815557	0.0754962	0.904934	-0.0812435	-0.210245	H3BIW0;G3X8T2;Q0P678	Zinc finger CCCH domain-containing protein 18	Zc3h18
23.4478	24.0054	24.0927	22.9164	24.3375	23.8724	24.2857	24.6571	23.0583	24.3953	24.1712	23.705		0.649016	0.241839	0.455718		1.35443	1.10624	0.142142	0.6726	2.11985	P42669	Transcriptional activator protein Pur-alpha	Pura
22.0842	22.6413	25.084	23.6448	23.0051	22.9166	23.1935	21.7864	21.3901	23.0188	21.6417	23.0341		0.362142	0.473873	0.454225		0.837555	0.380647	0.56641	-0.638185	-0.87296	Q9CR98;A0A0N4SWI4	Protein FAM136A	Fam136a
21.2731	21.6279	21.7849	20.8928	21.9869	22.2482	22.4978	22.0601	20.4393	21.7927	22.4483	22.3009		0.427444	0.407317	0.452951	+	0.96086	1.89666	0.0382946	0.803547	3.50902	P62915	Transcription initiation factor IIB	Gtf2b
26.8275	26.813	26.9335	26.75	26.8776	26.5838	26.9044	27.2217	26.5482	26.6756	26.511	26.042		1.26072	0.0613166	0.452655		2.37872	0.190543	0.762286	0.0658789	0.485041	P19783	Cytochrome c oxidase subunit 4 isoform 1, mitochondrial	Cox4i1
26.1864	25.994	25.9333	26.4215	26.1734	26.0261	26.0735	26.7239	25.8636	25.7364	25.5729	26.0199		1.28025	0.0597954	0.451049		2.41172	0.239731	0.713055	0.115427	0.59147	Q3UJB0		Sf3b2
24.7251	24.8911	24.6996	24.5949	25.0286	25.0121	24.8776	25.3572	24.3736	24.1497	24.6484	25.3082		0.82782	0.164333	0.44889		1.65671	1.54595	0.0638809	0.341191	2.86943	Q64337;D3YZJ1	Sequestosome-1	Sqstm1
21.3385	21.3729	21.8147	21.0322	21.8186	21.981	21.8474	21.5782	21.1161	21.2514	22.1745	20.89		0.748005	0.192725	0.448297		1.52276	1.21087	0.116719	0.416706	2.29482	O35309	N-myc-interactor	Nmi
22.7086	22.1693	22.5617	22.3818	22.1718	22.7417	22.412	22.8785	22.2652	22.0908	21.7862	22.2689		1.20604	0.0705546	0.44826		2.2867	0.189876	0.763336	0.0956497	0.483559	Q99L48	60S ribosomal export protein NMD3	Nmd3
23.4556	23.8707	23.5869	24.1603	23.3393	23.8492	23.3105	23.6037	22.7459	23.2992	22.9722	23.2956		1.28634	0.0596387	0.447427		2.42202	0.563144	0.409509	-0.242723	-1.20537	Q9QXK3	Coatomer subunit gamma-2	Copg2
26.444	26.6453	26.9924	26.2921	26.6514	26.821	27.2079	27.5693	26.4156	26.6396	26.5068	26.9151		0.978769	0.116303	0.44313		1.90792	0.93742	0.195404	0.468987	1.83924	Q8BK64	Activator of 90 kDa heat shock protein ATPase homolog 1	Ahsa1
25.2843	25.4217	25.2193	24.958	25.2828	25.3596	24.9443	25.7885	24.8363	24.9903	24.9743	24.8068		1.30769	0.0568399	0.44189		2.45821	0.252543	0.701265	0.12301	0.61837	Q9DC51	Guanine nucleotide-binding protein G(k) subunit alpha	Gnai3
28.4803	28.5413	28.9813	28.9082	28.4885	28.8564	28.7268	27.9482	28.0912	27.9937	27.84	28.329		1.01004	0.108358	0.441537		1.95985	0.415568	0.533687	-0.222784	-0.93876	O35381;D3YYE1;D3Z7M9;F6UFG6	Acidic leucine-rich nuclear phosphoprotein 32 family member A	Anp32a
24.9585	24.6787	24.4651	22.2049	23.721	24.0474	24.0545	21.6662	23.5934	23.5677	21.3496	23.2155		0.225857	0.634452	0.440689		0.561975	0.355725	0.588807	-0.704548	-0.825184	O70250	Phosphoglycerate mutase 2	Pgam2
23.9293	24.0034	23.8598	24.1423	23.8374	24.3321	24.3378	24.734	23.583	23.6527	23.9802	24.2739		0.91453	0.135061	0.437874		1.8012	0.847775	0.233243	0.326616	1.69003	F8WHM5;Q61543;F6RSH1	Golgi apparatus protein 1	Glg1
24.2035	24.2346	23.7378	23.7139	24.8402	24.2294	24.294	24.9365	24.2288	24.2101	24.3824	23.7427		0.971605	0.117497	0.434007		1.89602	1.39208	0.085102	0.602563	2.60218	Q99J99;A0A2R8VHT1	3-mercaptopyruvate sulfurtransferase	Mpst
24.1403	24.1966	23.9044	23.9805	23.4486	23.2123	24.4926	25.1381	24.0162	22.8003	23.492	24.2526		0.332864	0.505555	0.432614		0.780691	0.0129017	0.983906	0.017447	0.0382495	Q9D8L3;Q62186	Translocon-associated protein subunit delta	Ssr4
24.2115	24.7936	24.1704	23.6078	24.5785	24.9754	24.8744	24.3309	24.5038	23.8549	24.6404	24.0444		0.921757	0.133298	0.428923		1.81321	0.8812	0.220636	0.493967	1.74575	Q8R326	Paraspeckle component 1	Pspc1
22.3315	22.5173	22.3213	22.226	22.4521	22.4613	22.0565	23.0487	22.3261	22.6458	22.5798	20.7607		0.380066	0.45513	0.42656		0.871855	0.307111	0.642679	0.15565	0.72973	Q9D771	Transmembrane protein 206	Tmem206
22.8392	22.8085	22.816	22.3406	23.1012	22.9137	22.6894	22.8117	22.2823	21.776	22.4408	23.3185		0.603887	0.268262	0.424616		1.27652	0.558847	0.41176	0.177936	1.19782	D3Z7W0;Q9D7P6;D3Z0K9	Iron-sulfur cluster assembly enzyme ISCU, mitochondrial	Iscu
22.805	22.9214	21.9963	22.9826	22.8346	22.7383	22.7723	22.3841	22.8175	22.9629	21.8861	21.3748		0.489463	0.350784	0.421984		1.07427	0.0080282	0.991627	0.00600719	0.0239303	A0A1Y7VJZ2;Q9WVL0;A0A1Y7VNC1	Maleylacetoacetate isomerase	Gstz1
22.3859	22.6863	22.8201	22.7761	22.3338	21.8835	21.9866	22.928	21.9371	21.5891	20.8752	23.0447		0.356484	0.480393	0.421422		0.82665	0.738022	0.295122	-0.38414	-1.50592	A1L3S7;Q8VHR5;A0A0U1RNM2	Transcriptional repressor p66-beta	Gatad2b
22.4728	22.596	21.9882	22.5501	22.4903	22.2903	23.1833	23.7013	22.4007	22.3478	22.7239	22.5109		0.592298	0.275931	0.420494		1.25637	0.709034	0.310255	0.514531	1.45685	Q920A7	AFG3-like protein 1	Afg3l1
23.0874	22.6667	22.8984	23.5041	23.4574	22.701	23.7355	22.5784	22.8418	22.2538	22.4056	23.2897		0.52942	0.320455	0.420373		1.14579	0.0856296	0.892775	0.078927	0.236312	Q58A65;F6SH61	C-Jun-amino-terminal kinase-interacting protein 4	Spag9
25.0786	25.3098	25.4574	24.5094	26.1632	25.8525	25.7453	26.7949	25.9552	25.7361	25.6407	25.5589		0.828923	0.164029	0.416217	+	1.65855	1.80501	0.0450172	1.05017	3.33713	Q9D0J8	Parathymosin	Ptms
23.0401	21.7285	23.3106	23.4972	21.3862	24.1589	25.3653	24.4234	23.3655	23.1912	23.3782	23.7354		0.189033	0.683961	0.415899		0.481688	0.445644	0.508533	0.939346	0.994475	O88543;D3Z036	COP9 signalosome complex subunit 3	Cops3
26.1678	26.144	26.0999	26.7946	26.1737	26.2243	26.6339	27.0443	25.7552	26.2236	26.1601	26.2752		0.893961	0.140046	0.415526		1.76699	0.358782	0.585726	0.217481	0.831083	Q9QZD9	Eukaryotic translation initiation factor 3 subunit I	Eif3i
25.9227	26.0668	25.9986	26.4189	25.9383	25.966	25.6703	26.4067	25.4753	25.2948	25.5364	26.0183		0.978846	0.116364	0.414138		1.90805	0.227942	0.725217	-0.106417	-0.566432	P28063;G3UZW8	Proteasome subunit beta type-8;Proteasome subunit beta type	Psmb8
22.6652	22.9916	23.1828	21.6192	22.5145	22.9781	22.6143	22.5946	22.2172	22.1855	21.9062	22.7425		1.05532	0.0975027	0.412516		2.03509	0.0590027	0.927914	0.0606623	0.166854	D3YZA1;D3Z7T7;E9PW20;Q9CY57	Chromatin target of PRMT1 protein	Chtop
23.9158	23.9418	24.58	23.958	24.0835	24.3076	24.7398	24.2587	24.2159	23.6963	24.2912	23.5365		0.893367	0.140149	0.412473		1.766	0.542357	0.420992	0.248511	1.16873	A0A0G2JG95;Q8BX10	Serine/threonine-protein phosphatase PGAM5, mitochondrial	Pgam5
22.9098	22.771	23.3838	23.0061	22.9528	24.5191	23.1499	23.7904	23.2654	23.4707	23.2525	22.7802		0.488863	0.351083	0.410849		1.07319	0.764899	0.279776	0.58542	1.55122	Q5SWU9	Acetyl-CoA carboxylase 1;Biotin carboxylase	Acaca
23.2276	23.4025	22.2708	22.0581	23.4118	22.5526	23.1992	21.8339	23.133	21.2117	22.4844	22.5255		0.323977	0.516225	0.410717		0.76321	0.00655376	0.99258	0.00958586	0.0195677	Q80YR5	Scaffold attachment factor B2	Safb2
21.9732	21.3036	22.0251	21.3149	21.9235	21.478	21.4037	22.5378	21.7571	21.3761	21.648	20.9263		0.605317	0.267668	0.408857		1.279	0.221722	0.73256	0.181527	0.553109	Q3TCH7	Cullin-4A	Cul4a
31.0862	31.0381	31.0154	30.8	31.2747	31.312	31.3726	30.5758	30.9925	30.8112	30.6748	30.4219		0.936623	0.128935	0.40869		1.83792	0.319081	0.627522	0.148847	0.753533	P14211	Calreticulin	Calr
27.7363	27.9524	28.085	28.289	28.2297	28.462	28.509	28.5461	27.8159	27.8041	27.7992	28.6998		0.875438	0.145017	0.406982		1.73615	1.67206	0.0546859	0.421012	3.09401	P51410;A0A0G2JES3;A0A140T8T4;D3Z629	60S ribosomal protein L9	Rpl9
24.2474	23.976	24.119	24.7586	23.615	23.3359	23.6468	23.6874	23.8104	22.8066	22.8261	23.2217		0.812939	0.169311	0.405099	+	1.63182	2.01727	0.0274609	-0.703931	-3.74109	A0A0A6YWB0;A0A0A6YVV8;A0A0A6YXP3;A0A0A6YXE3;G3X9Q0;Q9JKP5	Muscleblind-like protein 1	Mbnl1
22.3907	22.562	23.1321	23.3204	22.9755	22.643	22.7349	23.2254	22.3304	22.2974	22.745	22.5967		1.25982	0.061415	0.402337		2.37721	0.0594622	0.928454	0.0433865	0.16808	Q9Z0W3	Nuclear pore complex protein Nup160	Nup160
22.5996	22.4062	20.9475	20.8291	21.9989	22.2585	22.1554	22.1517	21.8776	21.1304	22.2665	21.6899		0.824271	0.164891	0.400027		1.65078	0.418981	0.530759	0.445558	0.945126	P70452	Syntaxin-4	Stx4
23.0617	22.61	22.4741	22.6464	23.3981	22.6551	22.9108	23.2046	23.5687	22.8037	22.5016	21.695		0.422167	0.411298	0.399896		0.951057	0.832433	0.239982	0.344127	1.66442	P70677	Caspase-3;Caspase-3 subunit p17;Caspase-3 subunit p12	Casp3
25.6204	25.6352	25.49	25.6078	25.2624	25.5848	25.2978	26.3137	25.1216	25.0839	25.449	25.2314		0.750989	0.191748	0.393193		1.52779	0.0369829	0.957891	0.0263128	0.106879	A2AFQ0;Q7TMY8	E3 ubiquitin-protein ligase HUWE1	Huwe1
21.9711	21.2804	23.0614	22.6987	22.3819	22.6906	22.0743	22.8649	21.1157	22.7262	21.5873	23.0174		0.345719	0.491154	0.391285		0.805791	0.233584	0.720561	0.250043	0.57845	A0A0B4J1E5;Q99PM9;A0A0A6YXW7;A0A0A6YVQ3;A0A0A6YXG9	Uridine-cytidine kinase 2	Uck2
26.8192	26.7933	27.0344	27.3217	26.9797	27.0375	26.8985	27.282	26.6323	26.6132	26.3616	27.0309		1.28545	0.0597887	0.389938		2.42052	0.147705	0.815621	0.0572419	0.387589	P14733	Lamin-B1	Lmnb1
24.6233	25.0396	25.0634	21.7038	23.8625	24.212	23.8291	24.3163	25.1723	25.3152	22.1348	22.0481		0.162393	0.728904	0.387373		0.421564	0.0219131	0.976763	-0.0525527	-0.0643329	Q9D7S9	Charged multivesicular body protein 5	Chmp5
23.6907	23.7028	23.3074	23.8053	24.0374	23.4825	23.2544	24.7572	23.9517	23.2761	22.6327	24.1231		0.347925	0.489067	0.386957		0.810077	0.306233	0.642612	0.256295	0.727976	Q8VDK1;D3YY53	Nitrilase homolog 1	Nit1
25.644	25.2844	25.5445	25.0641	25.5479	25.5653	25.3321	26.0387	25.412	24.9108	25.2491	25.3769		1.0606	0.097054	0.383788		2.04388	0.556585	0.413216	0.236755	1.19384	Q9CZW5	Mitochondrial import receptor subunit TOM70	Tomm70a
23.9459	24.1271	23.8736	24.1594	24.2474	24.1537	24.0719	24.6957	23.989	23.9042	23.6482	24.0926		1.20022	0.0715137	0.383642		2.27695	0.858689	0.228501	0.265639	1.70824	O88508	DNA (cytosine-5)-methyltransferase 3A	Dnmt3a
27.5377	27.736	28.0915	27.3212	27.8186	27.8077	27.7886	28.2243	27.7615	27.9119	27.1258	27.31		0.912169	0.135727	0.382499		1.79727	0.574499	0.401927	0.238202	1.22529	A2A547;P84099	Ribosomal protein L19;60S ribosomal protein L19	Rpl19
23.4138	23.3199	23.5631	23.9589	23.6988	24.1001	23.5695	24.3592	23.3641	23.4438	23.493	23.9048		0.879829	0.143631	0.380469		1.74346	0.794028	0.262249	0.367981	1.60015	Q9Z0H1	WD repeat-containing protein 46	Wdr46
22.8653	21.8543	22.7876	23.8059	22.9717	22.0831	23.049	22.6226	22.5646	23.142	21.4252	22.074		0.391056	0.442507	0.380157		0.892707	0.120176	0.84936	-0.146691	-0.322147	Q9Z1P6	NADH dehydrogenase [ubiquinone] 1 alpha subcomplex subunit 7	Ndufa7
22.0932	23.9442	20.9615	24.1837	23.3055	23.6193	23.1012	22.7477	21.2655	24.3848	21.4816	24.1234		0.172407	0.710078	0.3796		0.444381	0.198668	0.75348	0.39777	0.502993	Q99JF8;F6RB63;A2BI12	PC4 and SFRS1-interacting protein	Psip1
22.8929	21.477	22.4808	21.6042	23.1086	20.66	22.779	23.5262	21.7225	23.0409	21.7223	22.111		0.206504	0.660118	0.369238		0.52016	0.224418	0.728564	0.404722	0.558894	Q8BXZ1	Protein disulfide-isomerase TMX3	Tmx3
25.9301	25.9591	26.1984	26.5319	25.746	25.8581	25.6391	26.9023	25.5703	25.5593	25.6073	25.9398		0.560381	0.298822	0.3672		1.20051	0.138581	0.829922	-0.118494	-0.366165	S4R1B8;S4R270;S4R2J8;D3Z6Q9	Bridging integrator 2	Bin2
24.9279	24.6346	25.0388	25.0008	24.9731	24.9143	24.4858	25.3653	24.4315	24.3935	24.435	25.0132		0.775612	0.182035	0.366288		1.56923	0.0597259	0.928374	0.0340877	0.168783	P0DOV2;E9QKL6		Ifi204
25.3643	25.4702	25.4235	25.826	25.5036	25.4995	25.6434	25.9584	25.2499	25.1207	25.1579	25.6278		1.20575	0.0705851	0.362133		2.28623	0.378969	0.567666	0.130202	0.869765	Q9R190	Metastasis-associated protein MTA2	Mta2
22.6169	20.7249	22.0484	22.1435	22.5704	21.5914	21.0367	22.2148	22.2285	19.9749	21.7536	22.0121		0.236884	0.620754	0.36102		0.585447	0.019336	0.979213	-0.0301008	-0.0569244	G3UWH9;Q8R1U1;G3UWY4;G3UYW8;G3UWX2;Q7TSQ9	Conserved oligomeric Golgi complex subunit 4	Cog4
24.1538	23.6083	23.6762	23.3038	23.6983	23.2453	23.7963	23.2683	23.095	23.0826	22.9942	23.3998		1.11517	0.0859321	0.359145		2.13474	0.347557	0.595287	-0.18348	-0.809364	Q3TH01;P01901;G3UXW2;P04223;P14428;P14426;P03991	H-2 class I histocompatibility antigen, K-B alpha chain;H-2 class I histocompatibility antigen, K-K alpha chain;H-2 class I histocompatibility antigen, K-Q alpha chain;H-2 class I histocompatibility antigen, D-K alpha chain;H-2 class I histocompatibility antigen, K-W28 alpha chain	H2-K1;H2-D1
26.3401	26.1583	26.3864	26.7412	26.7053	25.8926	25.9636	26.3316	25.9031	25.7553	25.6963	26.102		0.869798	0.146827	0.359116		1.72675	0.352968	0.590896	-0.183231	-0.819852	Q923D2;E9PZC3;E9PZC4;A0A0U1RPU7	Flavin reductase (NADPH)	Blvrb
26.28	26.0908	26.091	26.2149	25.7221	26.0178	26.4025	26.5747	25.9409	25.9189	25.7548	25.6686		0.895115	0.140111	0.35849		1.76891	0.017413	0.981224	0.0101438	0.05137	P25206	DNA replication licensing factor MCM3	Mcm3
27.5497	27.6716	27.4466	28.1488	27.434	27.6587	27.5184	27.8583	26.9967	27.3644	27.167	27.5281		1.26315	0.0615385	0.353318		2.38284	0.188324	0.764792	-0.086782	-0.480111	Q8JZN1;A9XX86;F6QSC4		Mgl2
23.1375	23.0385	23.0342	23.6359	23.309	22.926	23.1561	23.9105	23.0748	23.2634	23.1584	22.3939		0.574299	0.287994	0.352758		1.22494	0.173698	0.78428	0.113871	0.447303	Q9JHS9;A0A1L1SVD8	Spliceosome-associated protein CWC15 homolog	Cwc15
25.9528	25.7318	25.9721	26.75	25.9213	25.7131	25.796	26.1226	25.5514	25.0258	25.631	25.9471		0.827954	0.164482	0.349432		1.65693	0.389167	0.559295	-0.213404	-0.889133	D6RHA2;P82343	N-acylglucosamine 2-epimerase	Renbp
23.2862	22.6177	22.2491	22.9095	23.1326	23.1949	23.3401	21.9506	22.5418	22.928	22.3029	22.4488		0.451061	0.384843	0.349174		1.00442	0.134779	0.83398	0.138957	0.35716	Q921W4;D3YZD6;D3Z6I4;D3YU21	Quinone oxidoreductase-like protein 1	Cryzl1
24.4404	24.7693	24.3472	23.8877	24.3433	24.1257	24.0873	24.0661	24.6355	23.9074	24.4658	22.2176		0.257218	0.59885	0.349036		0.628111	0.484981	0.476058	-0.205541	-1.06618	P14576;E9PXC0	Signal recognition particle 54 kDa protein	Srp54;Srp54c
25.7952	25.8218	25.9766	26.2073	26.4865	26.4409	26.3838	26.8065	26.3896	26.1175	25.9225	26.2973		1.32162	0.0555739	0.347724	+	2.48187	2.30622	0.0190943	0.579215	4.32778	Q6IRU2	Tropomyosin alpha-4 chain	Tpm4
26.8051	26.9584	26.956	26.4759	27.0121	26.8931	27.0954	26.626	26.4441	26.6794	26.356	26.7636		1.31129	0.0565654	0.345888		2.46431	0.29498	0.657578	0.107776	0.705392	P56391;A0A140LIU3	Cytochrome c oxidase subunit 6B1	Cox6b1
25.1434	25.0762	25.0036	24.7462	25.3956	25.151	25.2899	25.8969	25.2446	24.6735	24.9865	25.4495		0.720919	0.20453	0.344785		1.47699	1.26982	0.104688	0.440999	2.39409	Q8BHX6;J3QK52;Q9WV70	Nucleolar complex protein 2 homolog	Noc2l
22.4063	22.7842	22.719	21.637	22.8433	23.538	23.2209	21.5415	22.3318	22.994	23.6288	20.8125		0.179787	0.698193	0.344165		0.461029	0.332948	0.611594	0.399285	0.780856	A2AQR0;Q64521	Glycerol-3-phosphate dehydrogenase;Glycerol-3-phosphate dehydrogenase, mitochondrial	Gpd2
24.3012	23.7481	23.9771	22.4426	24.5745	24.0259	23.7279	24.6923	24.0173	23.9466	23.6978	23.9841		0.696915	0.21711	0.343656		1.43626	0.655573	0.341332	0.637877	1.36568	O70551	SRSF protein kinase 1	Srpk1
21.8579	22.1516	22.3564	21.6517	21.8855	22.6246	22.7215	22.4225	21.9205	22.3521	22.1525	21.8545		0.777224	0.181377	0.343638		1.57194	0.843062	0.234904	0.409099	1.68217	E9PZK7;Q8BXL7	ADP-ribosylation factor-related protein 1	Arfrp1
22.452	22.5173	22.6036	20.9791	22.4085	22.4735	22.3354	20.7103	21.8193	20.3653	22.1188	22.2517		0.227263	0.632795	0.343116		0.564982	0.0995596	0.873602	-0.156097	-0.271462	G3X927;D3YW42;Q8VC31;G3UYE3	Coiled-coil domain-containing protein 9	Ccdc9
26.8837	26.8054	26.9876	27.1045	27.15	26.616	26.4648	26.8806	26.2645	26.4848	26.2429	26.7483		0.907729	0.136539	0.34268		1.78989	0.459282	0.500356	-0.167459	-1.01948	Q9Z0J0	Epididymal secretory protein E1	Npc2
24.3677	24.439	24.3867	24.1592	23.9977	24.1465	23.9054	24.4122	24.4055	24.4941	24.3446	21.848		0.208824	0.658815	0.342382		0.525217	0.888955	0.217272	-0.2227	-1.75866	Q9D6K8	FUN14 domain-containing protein 2	Fundc2
23.7257	24.0417	24.0406	24.0813	24.0406	24.1915	23.9889	24.3865	23.1992	23.6816	24.3135	24.0468		0.633379	0.250068	0.341637		1.32753	0.720021	0.304456	0.179579	1.47547	Q91YS8;D3Z368	Calcium/calmodulin-dependent protein kinase type 1	Camk1
24.37	24.154	24.3157	24.9882	24.1946	24.3003	24.0542	24.5743	23.8667	23.8916	23.8443	24.1578		1.37804	0.0504466	0.340745		2.57812	0.355611	0.588617	-0.176109	-0.824963	J3QNU6;Q8BWG8	Beta-arrestin-1	Arrb1
24.9039	25.0937	25.2344	25.1485	24.9626	25.3842	25.1357	25.2381	24.8235	24.8705	25.117	24.5509		1.22969	0.0671726	0.33968		2.32646	0.31866	0.62739	0.085022	0.7527	Q9ESP1	Stromal cell-derived factor 2-like protein 1	Sdf2l1
23.5358	22.1558	23.1251	21.3313	23.6727	22.8627	23.6439	23.392	22.6866	22.5457	23.294	23.6876		0.471207	0.366087	0.339376		1.04121	0.803659	0.255921	0.85587	1.61629	Q61335	B-cell receptor-associated protein 31	Bcap31
25.4749	25.4489	25.4282	25.8733	25.5917	25.4184	25.7443	25.6789	24.7902	25.2395	25.447	25.5995		0.908201	0.136704	0.33928		1.79067	0.156521	0.805863	0.0519996	0.408056	Q9EPL8	Importin-7	Ipo7
23.2332	23.2623	23.0591	23.9321	23.3406	23.1732	22.9848	23.5863	23.1774	22.6927	23.2558	22.6044		0.804932	0.172312	0.338646		1.61842	0.168425	0.790682	-0.100439	-0.435341	Q9D2Y4;D3YV42	Mixed lineage kinase domain-like protein	Mlkl
23.8741	24.0264	23.9353	24.4503	23.5483	23.9476	23.7841	24.5982	23.5565	23.4895	23.5811	23.9081		0.662777	0.234525	0.335744		1.37802	0.149761	0.812106	-0.101978	-0.392381	Q80VP0	Tectonin beta-propeller repeat-containing protein 1	Tecpr1
23.7176	23.9908	23.698	22.9435	23.7424	23.9829	24.0217	23.5908	23.6642	23.7206	23.3124	23.3065		1.16071	0.078142	0.333549		2.21077	0.448831	0.506769	0.246981	1.00033	Q8CCF0	U4/U6 small nuclear ribonucleoprotein Prp31	Prpf31
21.6912	21.8139	21.753	22.8703	22.659	22.2118	22.1828	22.6143	22.0103	22.1306	22.1147	22.0903		1.35642	0.0531616	0.330525		2.54114	0.588295	0.389661	0.384893	1.24939	P27601;Q9D034	Guanine nucleotide-binding protein subunit alpha-13	Gna13
22.4355	22.2218	21.9075	21.4981	22.4675	22.6215	22.3139	21.7746	22.392	22.335	22.3549	20.7766		0.319657	0.520769	0.329748		0.754675	0.456406	0.500217	0.278654	1.01422	Q8BKE6	Cytochrome P450 20A1	Cyp20a1
23.9751	23.6943	23.7661	24.0223	24.0523	23.8609	24.3077	23.8458	24.2	22.9074	24.051	23.5948		0.481627	0.356748	0.328369		1.06011	0.524393	0.434959	0.152236	1.13685	Q3TCU5;Q9R233;G3UZZ2	Tapasin	Tapbp
24.0007	23.8026	22.6838	23.8907	23.3546	23.929	23.2022	22.7107	23.6904	22.7568	20.8418	24.6063		0.147004	0.753206	0.325337		0.385952	0.315231	0.632458	-0.2953	-0.7459	Q3U422		Ndufv3
26.3619	25.9766	25.4898	23.9658	26.4246	25.9795	24.6068	24.1766	26.0292	25.8052	25.0144	23.0379		0.142336	0.761798	0.325192		0.375013	0.0722211	0.908682	-0.151655	-0.201726	J3QP56;P97823;D3YUG4;D3Z111	Acyl-protein thioesterase 1	Lypla1
24.6235	24.9727	25.1559	24.8884	24.8974	25.3795	25.276	25.0651	24.9106	24.9257	24.4921	24.9946		1.07037	0.0944995	0.32375		2.06013	0.783218	0.268085	0.244376	1.58201	F8VQC1;E9Q740	Signal recognition particle subunit SRP72	Srp72
30.015	30.0218	30.1146	30.2311	29.9097	29.9158	30.048	30.2427	29.6439	29.6281	29.542	30.0212		1.28856	0.0593782	0.320287		2.42579	0.300153	0.650142	-0.0665555	-0.715797	B2M1R6;H3BKD0;H3BKI8		Hnrnpk
23.1553	23.0437	22.9502	22.92	22.8988	23.0646	23.1417	23.5142	22.5088	22.667	23.1453	23.0221		0.802257	0.172957	0.31904		1.61394	0.43728	0.513078	0.137523	0.979064	Q08288;D3Z7N3;D3Z345;D3Z5X8	Cell growth-regulating nucleolar protein	Lyar
23.7067	22.7814	22.6284	23.2626	23.7532	23.4704	23.4041	22.8837	22.8957	23.3027	23.0987	22.9444		0.771799	0.183199	0.317443		1.56283	0.410613	0.538983	0.283038	0.9295	Q9D753;F6SGT4;D3YYN3	Exosome complex component RRP43	Exosc8
22.8496	23.105	23.1081	23.1769	22.8014	22.5893	22.7729	23.1359	22.9867	22.7893	21.5172	22.7384		0.393337	0.440161	0.316983		0.897019	0.880485	0.220927	-0.235008	-1.74455	Q9Z315	U4/U6,U5 tri-snRNP-associated protein 1	Sart1
20.5919	21.4284	22.2605	21.7626	21.1675	21.9299	21.8741	21.8152	21.0517	21.2358	21.6048	21.6267		0.67235	0.22957	0.316921		1.39439	0.184908	0.767274	0.185848	0.472496	F6QHF1;Q3TBA3;P21958	Antigen peptide transporter 1	Tap1
25.4266	25.6597	25.4526	26.014	25.8614	25.9872	26.2765	25.8861	25.372	25.769	25.6462	25.966		1.03922	0.102111	0.314476		2.00834	1.15394	0.131106	0.364571	2.19945	P61027	Ras-related protein Rab-10	Rab10
29.4089	29.1554	29.2022	29.8453	29.5732	29.52	29.3084	29.9989	29.3168	29.1501	29.2391	29.4381		1.034	0.103448	0.314073		1.99966	0.406697	0.542047	0.197154	0.922163	P35980;A0A1B0GSS8;A0A1B0GQU8;A0A1B0GSF7;A0A1B0GSA8	60S ribosomal protein L18	Rpl18
24.8519	25.4427	24.1107	24.9449	24.6097	24.9085	25.1346	25.1819	24.8685	24.939	24.7876	23.9855		0.569604	0.29093	0.313502		1.21671	0.152203	0.810493	0.121135	0.398058	P28658	Ataxin-10	Atxn10
26.872	26.6873	26.8797	27.1608	26.8577	26.7586	26.2665	27.1827	26.3084	26.4561	26.506	26.5421		0.790473	0.17677	0.313236		1.59418	0.256212	0.696788	-0.133544	-0.626018	P08226	Apolipoprotein E	Apoe
23.3831	24.2005	23.4549	24.2326	23.9486	20.5545	24.5323	24.594	22.8045	23.9975	23.587	21.9925		0.108877	0.815583	0.311983		0.294559	0.15947	0.801174	-0.410408	-0.414851	Q8CFB8;Q3ULW8;A0A1L1SRP6		Parp3
23.8277	24.4439	23.7382	23.4385	24.1388	23.6852	25.416	22.08	23.3909	24.0323	24.2501	22.4036		0.147285	0.752752	0.310744		0.386608	0.0150639	0.983689	-0.0320988	-0.0445538	E9PUB7;Q2YDW2;D3YX87	Protein misato homolog 1	Msto1
21.2724	23.0714	21.6746	22.1059	23.5669	23.5874	21.85	24.6586	23.7927	22.6063	22.4514	23.5707		0.180309	0.697553	0.310463		0.462199	1.02518	0.16574	1.38465	1.985	Q9ESU7;P51912	Amino acid transporter;Neutral amino acid transporter B(0)	Slc1a5
25.9477	25.8394	25.9609	26.1305	25.9031	26.1962	25.6196	26.6986	25.6905	25.7962	25.6831	26.012		0.601394	0.270405	0.308902		1.27219	0.227725	0.725223	0.134762	0.565969	Q9CPY7	Cytosol aminopeptidase	Lap3
26.0109	26.0188	25.7257	26.1503	26.0244	25.8985	26.0135	26.5262	25.8516	25.6894	25.6815	26.0162		0.976467	0.116452	0.305956		1.9041	0.362682	0.582853	0.139184	0.838595	Q8BJW6	Eukaryotic translation initiation factor 2A;Eukaryotic translation initiation factor 2A, N-terminally processed	Eif2a
22.7061	23.079	22.81	22.8659	22.1592	22.5098	22.5293	21.6693	22.3297	22.3035	22.241	20.7743		0.296804	0.546397	0.30478		0.709065	1.61937	0.0578016	-0.648348	-2.99952	Q99LL5	Periodic tryptophan protein 1 homolog	Pwp1
25.8624	26.0754	26.0949	26.4943	26.1997	26.1006	26.4615	26.6113	26.022	25.97	26.0985	26.0667		1.34367	0.053832	0.303978		2.5194	0.559126	0.412344	0.21151	1.19831	O35685	Nuclear migration protein nudC	Nudc
27.1793	27.1195	27.1732	27.2769	27.1111	27.1382	26.8379	27.0093	27.0091	26.9536	26.4069	26.5113		0.9247	0.132232	0.303873		1.8181	1.1309	0.13672	-0.163123	-2.16097	P34022;H7BX22	Ran-specific GTPase-activating protein	Ranbp1
21.9305	22.1933	22.0083	22.2715	22.1801	21.8636	21.7673	23.3358	21.5147	22.2671	22.8102	21.3439		0.248624	0.607286	0.302722		0.610176	0.198771	0.753801	0.185813	0.50322	Q9D1R2	Protein KTI12 homolog	Kti12
21.8772	22.4027	22.4171	22.2012	22.3655	22.326	21.8057	22.6966	22.1435	22.109	22.3051	21.4263		0.519994	0.326874	0.302468		1.12902	0.12403	0.845196	0.0739083	0.331456	G5E8J3;Q8K1X1	WD repeat-containing protein 11	Wdr11
23.8615	23.9051	23.7847	24.5846	23.9479	23.6764	23.6056	24.29	23.444	23.4022	23.5959	23.8715		0.795595	0.175536	0.301533		1.60277	0.261608	0.69088	-0.154032	-0.637221	A0A0R4J0B4;Q99KK2	N-acylneuraminate cytidylyltransferase	Cmas
24.8929	24.3714	24.5706	25.0104	24.312	25.2923	25.0788	25.3513	24.9038	24.3839	24.9008	24.6404		0.513495	0.331989	0.301425		1.11742	0.480988	0.478743	0.297301	1.05895	Q8C052;A0A1D5RLY6	Microtubule-associated protein 1S;MAP1S heavy chain;MAP1S light chain	Map1s
21.5131	21.75	21.8719	21.3934	22.3721	21.7567	21.8333	21.748	21.9552	21.9201	21.4011	21.242		0.599888	0.271278	0.297925		1.26958	0.792332	0.26305	0.295437	1.5973	Q6NSP9;P52927	High mobility group protein HMGI-C	Hmga2
26.9289	26.9673	27.1161	27.4141	27.1563	27.2671	27.1241	27.4912	26.8788	26.7657	26.9056	27.2981		1.08592	0.0912876	0.297638		2.086	0.509177	0.450247	0.153086	1.10969	Q8VHX6	Filamin-C	Flnc
24.1039	24.8898	25.2249	24.3817	24.7892	24.2963	24.7255	25.1444	24.3244	25.0228	24.8312	23.5949		0.349688	0.487147	0.295498		0.813499	0.1072	0.867	0.0887756	0.290425	Q9QXH4	Integrin alpha-X	Itgax
29.0115	29.0491	29.0962	29.1383	29.0557	29.1633	29.1533	29.6184	28.7006	28.9112	28.9836	29.2135		0.911772	0.135821	0.295463		1.79661	0.645842	0.347866	0.173919	1.34898	Q91V55;D3YYM6;D3Z1S8;P97461	40S ribosomal protein S5;40S ribosomal protein S5, N-terminally processed	Rps5
23.524	22.8633	21.6341	23.2647	22.8746	22.9681	22.1081	23.329	23.0321	22.7126	22.9407	21.4207		0.265896	0.585676	0.293438		0.646085	0.00107754	0.999343	-0.0015893	-0.00323733	Q3B7Z2	Oxysterol-binding protein 1	Osbp
27.0038	26.8572	26.924	27.2332	27.1055	27.0756	26.8862	27.5697	27.091	26.6967	26.8523	26.8244		0.887794	0.141647	0.293133		1.75672	0.409982	0.53885	0.154727	0.928319	Q8VDJ3;A0A087WP83	Vigilin	Hdlbp
25.8733	25.9702	26.1669	25.7083	26.2956	26.4589	26.2943	27.1685	26.045	26.1114	26.1634	26.7307		0.512697	0.332406	0.291735		1.11599	1.46276	0.0736233	0.62466	2.72411	Q80WJ7;F6QHD1;F6QFT1	Protein LYRIC	Mtdh
22.5549	22.9953	23.1588	24.1565	23.0869	23.3404	24.0884	23.0731	23.4173	22.1869	22.8817	23.9367		0.271126	0.577942	0.291563		0.656854	0.169091	0.789774	0.180822	0.436855	Q9D1C9	Ribosomal RNA-processing protein 7 homolog A	Rrp7a
24.8539	25.0647	25.1418	25.1323	25.3681	25.1515	25.0425	25.6888	24.8819	25.2795	25.155	24.7697		0.778418	0.181265	0.291229		1.57395	0.842	0.234593	0.264557	1.6804	Q8BMA6;A2AAN2	Signal recognition particle subunit SRP68	Srp68
26.2618	25.5366	26.433	24.8811	26.0088	26.9352	27.014	25.1163	26.2122	26.4676	26.3015	24.9311		0.2019	0.665904	0.290445		0.510092	0.3728	0.574302	0.490447	0.857995	Q3TG45;Q9CPS5;Q9CX56	26S proteasome non-ATPase regulatory subunit 8	Psmd8
26.717	26.501	26.7769	26.2765	26.3484	26.1042	26.123	25.8996	26.3812	25.5452	25.7923	25.6029		0.652715	0.240415	0.288396		1.36078	1.66009	0.0564217	-0.449051	-3.07245	P04117	Fatty acid-binding protein, adipocyte	Fabp4
26.0284	25.6287	26.0591	26.2142	26.0821	26.2143	26.0298	26.2059	25.8982	25.5913	25.7634	26.1386		1.2114	0.0698721	0.285172		2.29572	0.521559	0.437049	0.150438	1.13181	O35226	26S proteasome non-ATPase regulatory subunit 4	Psmd4
24.4379	24.5917	24.6453	24.9132	24.3448	24.6891	25.4688	25.0689	24.6533	24.544	24.5768	24.6619		0.539313	0.313445	0.28388		1.16334	0.415846	0.533758	0.24586	0.93928	F8WHU9;Q62384	Zinc finger protein ZPR1	Zpr1
24.3481	23.838	24.1556	24.2389	23.8231	24.1852	23.982	24.2441	23.9248	23.6252	23.6437	23.9065		1.18206	0.0735453	0.283534		2.2465	0.240176	0.71324	-0.0865607	-0.59241	Q7TMB8;A0A0R4J119;A0A0U1RQ05	Cytoplasmic FMR1-interacting protein 1	Cyfip1
26.2156	26.0356	25.858	25.6413	25.9152	25.7533	26.1808	25.3221	25.625	25.3994	25.7505	25.2624		0.643469	0.2439	0.283508		1.3449	0.274872	0.679383	-0.144788	-0.66454	O35887;G3UWV3;G3V004;G3UWR0	Calumenin	Calu
24.8834	23.3632	24.4187	25.1942	25.482	25.3911	24.9385	25.487	24.8638	25.6419	24.2145	25.4545		0.346843	0.489727	0.280973		0.807977	1.0594	0.154802	0.859777	2.04189	Q80SZ7	Guanine nucleotide-binding protein G(I)/G(S)/G(O) subunit gamma-5	Gng5
23.7635	24.0162	23.3309	22.8998	24.6504	24.5393	24.6453	25.0717	24.6033	24.2915	24.1332	24.7756		0.717536	0.205629	0.275775	+	1.47126	2.38277	0.0168112	1.22406	4.4913	Q9CQB4;Q9D855	Cytochrome b-c1 complex subunit 7	Uqcrb
23.175	23.1687	23.4081	22.2768	23.085	22.6182	22.9022	21.2784	21.2743	23.7871	23.3246	20.3969		0.112343	0.809778	0.275254		0.303068	0.514356	0.444705	-0.536177	-1.11895	Q9DAA6	Exosome complex component CSL4	Exosc1
23.4839	23.8242	23.6837	23.8804	24.0766	22.7362	24.0455	24.038	23.65	23.4822	23.0721	23.5998		0.327513	0.511593	0.273054		0.770179	0.00593298	0.993293	0.00604534	0.0177266	Q8R4R6	Nucleoporin NUP53	Nup35
22.5388	22.6506	23.0235	22.5698	23.2613	23.5302	23.3671	23.5612	22.84	23.1876	23.2627	23.3448		1.0715	0.0941184	0.271147	+	2.06201	2.84202	0.011	0.734243	5.55551	Q5SWD9	Pre-rRNA-processing protein TSR1 homolog	Tsr1
23.7287	23.6482	23.8654	24.138	23.6256	23.525	23.3713	24.107	23.2259	23.4344	23.1972	23.6886		0.667511	0.231917	0.27071		1.38612	0.437705	0.513056	-0.187845	-0.979849	A0A1W2P6P1;Q8BJU0;A0A1W2P7I5	Small glutamine-rich tetratricopeptide repeat-containing protein alpha	Sgta
26.2526	26.4361	26.1158	26.2622	26.7183	26.5143	26.4015	26.4885	26.1742	26.341	26.0349	26.4909		1.18981	0.0727346	0.270377		2.25949	1.51439	0.0678269	0.263981	2.81406	Q3TAI4;A2AUD5;Q9CYZ2;Q3TUJ9;Q8BKP1;F6VQ81;V9GWU5	Tumor protein D54	Tpd52l2
21.9337	23.482	25.0051	25.1081	24.6967	20.0477	24.6242	26.485	23.7269	23.7232	23.6894	23.633		0.0702685	0.877002	0.27026		0.196625	0.0175883	0.98126	0.081181	0.0518771	P01887	Beta-2-microglobulin	B2m
27.161	26.8937	27.1869	27.1514	27.1828	27.0469	27.3163	27.6572	27.098	26.9752	26.9863	27.0641		1.04017	0.101921	0.269901		2.00992	0.658426	0.340437	0.202581	1.37057	Q9D3D9	ATP synthase subunit delta, mitochondrial	Atp5d
27.8255	27.5006	27.6674	27.4761	27.7172	27.7129	27.611	27.1736	27.4406	27.1919	27.2022	27.3021		0.977723	0.116351	0.269481		1.90618	0.160714	0.799884	-0.0637183	-0.41771	Q91Z25;Q9WV32	Actin-related protein 2/3 complex subunit 1B	Arpc1b
27.468	27.2756	27.0897	27.409	27.2433	27.4261	27.0104	27.548	27.0182	26.8803	27.0412	27.2142		1.02216	0.105798	0.268472		1.98	0.00847474	0.99063	-0.00363541	-0.0252487	P08752;A0A0A6YWA9	Guanine nucleotide-binding protein G(i) subunit alpha-2	Gnai2
22.6623	22.3711	22.3311	22.7212	22.6158	22.6225	23.2367	22.6482	22.3867	22.5065	22.4555	22.7046		0.796454	0.175349	0.267513		1.60421	0.691768	0.318763	0.259398	1.42751	Q8K3C3	Protein LZIC	Lzic
23.3094	23.7372	23.4296	23.3144	23.6321	23.715	24.237	24.1284	23.2561	23.7249	23.7327	23.9291		0.613145	0.261868	0.267422		1.29258	1.42966	0.0769367	0.480522	2.66684	Q8CC88	von Willebrand factor A domain-containing protein 8	Vwa8
25.2629	25.3846	25.4871	25.452	25.0598	25.0336	25.652	26.0633	24.9466	24.8401	25.6504	25.3124		0.371146	0.463969	0.264764		0.854832	0.0788355	0.900147	0.0555134	0.218883	E9Q4Q2;D3YZC9;D3YZD0;Q64213;D3YVH4	Splicing factor 1	Sf1
22.4345	22.0654	21.2694	22.4338	23.0268	22.3699	23.0602	20.8553	22.0144	22.9972	20.9414	22.308		0.149672	0.748908	0.26279		0.392174	0.185738	0.766114	0.277263	0.474349	Q62048;D3Z375	Astrocytic phosphoprotein PEA-15	Pea15;Pea15a
26.0618	26.1533	25.9698	26.2565	25.8087	26.2246	26.0885	25.6288	25.9638	25.8663	25.8107	25.0595		0.482317	0.356682	0.262565		1.06136	0.541875	0.421072	-0.172717	-1.16788	Q00519	Xanthine dehydrogenase/oxidase;Xanthine dehydrogenase;Xanthine oxidase	Xdh
24.5822	24.7307	24.7955	25.5982	24.7435	25.1794	24.4561	24.6252	24.4507	24.6951	24.472	24.3405		0.74948	0.192591	0.261475		1.52525	0.261534	0.690592	-0.175598	-0.637066	Q9CQ92;G3X9U9	Mitochondrial fission 1 protein	Fis1
24.3341	23.7714	21.1432	24.06	23.9894	24.11	23.7269	24.5552	23.6421	23.618	24.1069	23.9704		0.58069	0.283421	0.261053		1.23612	0.456702	0.500301	0.76818	1.01476	Q9CXL3;A0A0G2JEY4	Uncharacterized protein C7orf50 homolog
25.249	25.4452	25.1914	25.3243	25.4415	25.4249	25.1129	25.4724	25.0173	25.0399	25.2874	25.0648		1.32699	0.0557477	0.260563		2.491	0.245279	0.710467	0.0604448	0.603156	D3YZ62;D3Z4J3;Q99104	Unconventional myosin-Va	Myo5a
29.0342	28.981	28.8532	28.9926	28.9354	29.0145	29.0339	29.1948	28.6536	28.7199	28.7015	29.0656		1.26107	0.0614705	0.259475		2.37933	0.551991	0.415606	0.0793905	1.18574	Q9DCD0	6-phosphogluconate dehydrogenase, decarboxylating	Pgd
27.0415	27.1201	27.1717	27.3703	27.2833	27.1847	27.4554	27.0639	26.9303	27.1979	26.9688	26.8536		1.23427	0.0662359	0.259153		2.33416	0.269855	0.682424	0.0709472	0.654243	Q8BMS1	Trifunctional enzyme subunit alpha, mitochondrial;Long-chain enoyl-CoA hydratase;Long chain 3-hydroxyacyl-CoA dehydrogenase	Hadha
23.4315	25.954	24.5963	26.3037	25.8008	25.5398	25.5034	26.8753	24.1602	26.4002	26.2986	25.8256		0.163247	0.728438	0.258668		0.423519	0.543221	0.420826	0.858431	1.17026	A0A0A6YVU8;Q9JKV1;D3YUD8	Proteasomal ubiquitin receptor ADRM1	Gm9774;Adrm1
24.4013	24.1564	23.6482	24.2979	23.7472	24.3543	24.0833	23.7262	23.9334	23.4321	23.5733	23.9386		0.623102	0.255667	0.25839		1.3098	0.272976	0.680432	-0.148196	-0.660653	A2AWN8;P59326	YTH domain-containing family protein 1	Ythdf1
23.8401	21.8883	24.012	23.7023	23.8612	24.1095	23.4459	24.6143	23.9358	23.3254	24.0021	23.7463		0.388153	0.446599	0.255314		0.887213	0.544552	0.419748	0.647063	1.17261	Q9D7H3;D3Z263	RNA 3-terminal phosphate cyclase	RtcA;Rtca
24.1751	24.7976	24.1151	24.2189	24.0883	23.3986	24.5646	25.3476	23.6074	24.2565	24.7361	23.785		0.209284	0.658312	0.253545		0.526217	0.0178305	0.982266	0.0230989	0.0525778	F8WIK0;Q8WTY4;F7BWP1;E0CYY1	Anamorsin	Ciapin1
24.3061	23.8928	24.4528	24.5101	24.021	24.1599	24.2919	24.213	23.9744	23.6038	24.2531	23.8461		0.864736	0.148728	0.252134		1.71832	0.337781	0.606074	-0.118985	-0.790317	G3X8R0	Receptor expression-enhancing protein	Reep5
28.7224	28.844	28.6578	28.8816	28.9033	28.6943	28.9148	28.5898	28.7682	28.2608	28.5858	28.4861		0.966615	0.118696	0.250309		1.88774	0.00320375	0.997592	-0.000916958	-0.00960187	A2BE93;Q9EQU5;A2BE92	Protein SET	Set
27.7123	27.9175	27.8544	27.7037	27.8976	27.9284	27.9737	28.2531	27.7078	27.9322	27.7761	27.6362		1.2885	0.0593014	0.250117		2.42569	1.16892	0.126907	0.216218	2.2245	Q9JKR6	Hypoxia up-regulated protein 1	Hyou1
24.5032	24.4975	24.3988	24.2065	24.6174	23.9474	23.8952	24.703	24.1892	23.9781	23.7063	24.2998		0.440932	0.393917	0.247421		0.985801	0.193579	0.759171	-0.110749	-0.491767	P63037;B1AXY1	DnaJ homolog subfamily A member 1	Dnaja1
29.1002	29.1403	29.1916	29.3676	29.2581	29.3235	29.2634	29.6395	28.9996	29.0192	29.1466	29.3321		1.08227	0.0921238	0.246793		2.07994	0.783955	0.267867	0.171235	1.58325	P26039	Talin-1	Tln1
24.2855	24.1625	23.634	24.0841	23.5083	23.3669	24.0388	23.9121	24.5848	24.5864	21.744	22.9285		0.129853	0.782493	0.245646		0.345428	0.773403	0.275399	-0.334959	-1.56552	A0A0B4J1E2;Q9CSN1	SNW domain-containing protein 1	Snw1
24.8836	24.709	24.7683	25.0337	24.7033	24.1993	24.5293	24.5176	24.7197	24.4568	24.4616	23.3382		0.315997	0.525287	0.243308		0.747422	1.53092	0.0662787	-0.36127	-2.84302	P49710	Hematopoietic lineage cell-specific protein	Hcls1
27.3537	27.2822	27.5222	27.4507	27.5878	27.4937	27.3513	27.7973	27.3477	27.4283	27.3971	27.0843		1.02907	0.104178	0.243165		1.99147	0.702285	0.313805	0.155292	1.44539	Q9WU78	Programmed cell death 6-interacting protein	Pdcd6ip
27.1899	26.9866	27.1803	27.515	27.4019	27.5147	27.2417	27.736	27.2129	27.2524	27.2308	27.2267		1.23243	0.0665637	0.242878		2.33105	0.849984	0.232496	0.25565	1.69372	Q80X90	Filamin-B	Flnb
24.4397	24.6632	24.5467	25.01	24.549	24.3742	23.9835	24.6849	24.1714	24.2145	23.8472	24.389		0.605426	0.267744	0.242364		1.27919	0.653476	0.342028	-0.267018	-1.36208	Q8BH40;O70439	Syntaxin-7	Stx7
29.5139	29.3942	29.4333	29.7756	29.5466	29.4557	29.4789	29.2541	29.3247	28.9897	29.1787	29.2731		1.33167	0.0551386	0.242301		2.49896	0.393076	0.555873	-0.0954013	-0.896527	P50516	V-type proton ATPase catalytic subunit A	Atp6v1a
27.5506	27.4443	26.6865	27.8263	27.5288	27.7457	28.0122	27.6277	27.3558	27.4126	27.4605	27.7183		0.936465	0.128727	0.241814		1.83766	0.63241	0.355382	0.351679	1.32586	Q9Z2U1	Proteasome subunit alpha type-5	Psma5
25.8593	25.4914	25.3581	24.5217	25.7896	25.0756	26.398	25.0427	25.1168	25.4517	25.391	25.3808		0.305883	0.537039	0.241446		0.727278	0.256128	0.696212	0.26885	0.625843	Q8VHM5;F7B5B5;A2AW41		Hnrnpr
23.4911	21.27	22.9224	22.2422	21.3779	22.3632	22.6836	22.0864	22.592	22.2076	21.1929	21.5627		0.229214	0.630119	0.238949		0.569147	0.262837	0.690097	-0.353658	-0.639765	O88441	Metaxin-2	Mtx2
24.5456	24.5023	24.2433	24.6941	25.1673	25.1526	25.4423	25.6246	24.9668	24.966	25.1747	25.3236		0.832375	0.163229	0.238906	+	1.66432	2.92174	0.0086875	0.850345	5.75644	Q9CR62;Q5SX46	Mitochondrial 2-oxoglutarate/malate carrier protein	Slc25a11
25.3112	25.5197	25.5658	26.1193	25.4126	25.6314	25.5709	26.1911	25.1101	25.4182	25.5464	25.7762		0.497698	0.343691	0.23877		1.0891	0.110921	0.861935	0.072485	0.299583	A0A1B0GRU8;Q9R1C7	Pre-mRNA-processing factor 40 homolog A	Prpf40a
24.7415	24.9227	24.6306	25.1464	24.9541	24.8966	24.8597	25.8487	25.0344	24.8902	24.8209	24.8653		0.438596	0.396	0.237093		0.981493	0.484112	0.477378	0.279523	1.06461	A0A087WQA0;F8WI22;Q8K019;A0A087WRN1	Bcl-2-associated transcription factor 1	Bclaf1
26.8528	26.9672	26.9653	27.2094	26.9021	27.0551	27.1505	26.6992	26.5301	26.6951	26.8736	26.7626		0.997179	0.111239	0.236371		1.93849	0.143999	0.821336	-0.046946	-0.378916	P62334	26S protease regulatory subunit 10B	Psmc6
23.7195	23.427	19.9255	21.3194	23.9337	22.7026	23.993	23.6757	23.8226	23.5885	23.1969	22.7534		0.253631	0.60265	0.235914		0.620641	0.769319	0.277547	1.47842	1.55866	P24638;B7ZCF5	Lysosomal acid phosphatase	Acp2
26.6845	26.8924	26.7028	27.1128	26.668	26.2986	25.9839	26.6826	26.1068	26.3795	25.9188	26.2866		0.561676	0.297631	0.235346		1.20279	1.18969	0.120502	-0.43983	-2.25929	Q62093	Serine/arginine-rich splicing factor 2	Srsf2
24.7505	24.5762	24.8768	25.0126	24.995	24.4509	25.027	25.1286	24.9202	24.6063	24.7325	24.4016		0.591576	0.276419	0.235256		1.25511	0.215456	0.738583	0.0963564	0.539604	Q3ULG5;P97311	DNA helicase;DNA replication licensing factor MCM6	Mcm6
25.0692	24.9145	25.2667	24.9341	25.1181	25.0616	24.947	25.3008	24.8187	25.1371	24.6349	24.8963		0.939824	0.127888	0.235111		1.84324	0.221913	0.732443	0.0607162	0.553519	B9EJ54;A0A0J9YUD5		Nup205
25.7644	25.8354	26.094	25.9923	25.9133	25.9448	26.1132	26.4678	25.8673	25.7945	26.0311	25.8189		0.842679	0.158431	0.231818		1.68153	0.603951	0.377659	0.188242	1.27663	Q61549	EGF-like module-containing mucin-like hormone receptor-like 1	Emr1
25.0508	25.2858	25.2203	25.3453	25.1358	25.4039	25.225	25.7047	25.136	25.2044	25.2246	24.9825		0.843637	0.158026	0.230532		1.68313	0.453029	0.503418	0.141828	1.00803	Q64324;F8WGM5	Syntaxin-binding protein 2	Stxbp2
23.289	23.3782	23.3362	23.5995	24.2068	23.707	23.83	24.282	23.5725	23.636	23.763	24.1333		0.572876	0.288597	0.230237	+	1.22244	2.08429	0.0262037	0.605736	3.87315	Q8CCJ3	E3 UFM1-protein ligase 1	Ufl1
25.4489	25.6173	25.8227	25.659	25.3322	25.4388	25.8636	25.8482	25.1789	25.5798	25.4551	25.3489		0.689152	0.221387	0.230027		1.42305	0.0356736	0.960485	-0.016263	-0.103233	Q9JKB1;A0A2I3BQ39;P58321	Ubiquitin carboxyl-terminal hydrolase isozyme L3;Ubiquitin carboxyl-terminal hydrolase isozyme L4	Uchl3;Uchl4
26.5578	26.6348	26.4219	26.5879	26.6384	26.8291	27.0199	26.543	26.5048	26.6324	26.3568	26.6186		0.94825	0.125138	0.229422		1.85723	0.911805	0.206351	0.206966	1.79667	Q9JMH6	Thioredoxin reductase 1, cytoplasmic	Txnrd1
25.8287	26.2099	25.7105	26.2142	24.8383	25.9635	26.1323	25.4801	24.7451	24.1166	26.4345	26.2007		0.137136	0.770079	0.229294		0.362749	0.570478	0.40383	-0.38729	-1.21824	Q9CQQ7;A0A0G2JGX3	ATP synthase F(0) complex subunit B1, mitochondrial	Atp5f1
23.9796	23.2928	23.4387	23.8489	24.3839	23.6998	23.7063	23.6291	23.9027	23.6858	23.4586	23.4613		0.504831	0.337952	0.227665		1.10191	0.390194	0.55841	0.214759	0.891076	Q9CXK8;E9Q109	60S ribosome subunit biogenesis protein NIP7 homolog	Nip7
26.2841	26.3471	26.2325	26.3022	26.4614	26.6385	26.0555	26.6918	26.3525	26.0312	26.1692	26.3873		0.654087	0.239432	0.226761		1.36313	0.540936	0.421612	0.170322	1.16621	Q3UPL0;S4R2A9	Protein transport protein Sec31A	Sec31a
24.6791	24.8687	24.5869	24.8249	24.6969	24.6469	24.9342	24.2616	24.1028	23.9655	24.8524	24.7139		0.378643	0.456307	0.226233		0.869144	0.283731	0.670532	-0.104999	-0.682619	D3Z5I1;Q3UPF5;G3X9X5	Zinc finger CCCH-type antiviral protein 1	Zc3hav1
23.5247	23.5954	23.4992	22.1719	23.2455	23.0519	23.1796	22.9738	22.9289	23.1642	23.0979	22.3581		0.541283	0.313033	0.225418		1.16683	0.0888597	0.886774	-0.0851016	-0.244531	Q00422	GA-binding protein alpha chain	Gabpa
25.5591	25.3335	25.4789	25.6503	25.2749	25.2019	25.4239	25.7286	24.9531	25.1773	25.1202	25.483		0.671559	0.229926	0.223913		1.39304	0.306751	0.642612	-0.0981083	-0.729013	A0A140LHA2;Q9WVA3	Mitotic checkpoint protein BUB3	Bub3
26.7507	26.7341	26.774	27.3184	27.0707	26.8165	26.5609	26.2085	26.5065	26.4596	26.3423	26.4529		0.55711	0.300802	0.223861		1.19476	0.44372	0.509144	-0.230155	-0.990935	Q9CQ65	S-methyl-5-thioadenosine phosphorylase	Mtap
27.7264	27.7117	27.8275	28.0201	27.9987	28.0197	27.9992	28.1162	27.6736	27.7949	27.7025	28.0676		1.26103	0.0613935	0.223766		2.37925	1.49242	0.071541	0.212006	2.7757	Q61598;A0A1Y7VL99	Rab GDP dissociation inhibitor beta	Gdi2
22.2592	22.6862	22.3588	21.4886	22.7736	22.8741	23.1085	22.3232	22.4924	22.811	23.2842	21.5994		0.229576	0.62983	0.223119		0.569919	0.968843	0.184196	0.571687	1.89144	Q8K2T8	RNA polymerase II-associated factor 1 homolog	Paf1
22.0309	22.0325	21.9857	22.2989	22.316	22.0471	22.0476	21.8937	22.0578	22.0402	22.3679	20.953		0.286143	0.55886	0.221411		0.687518	0.0331627	0.964222	-0.01089	-0.0962154	Q8K212	Phosphofurin acidic cluster sorting protein 1	Pacs1
27.7979	27.6927	27.7735	27.9322	27.7861	27.8928	27.8107	28.259	27.6518	27.6192	27.6619	27.9338		0.837857	0.160547	0.220452		1.67348	0.529734	0.430099	0.138074	1.14635	Q99L45	Eukaryotic translation initiation factor 2 subunit 2	Eif2s2
20.7319	21.5308	22.2859	21.0277	22.0126	22.2971	21.0084	22.1364	21.737	21.5649	21.911	21.3629		0.2924	0.550822	0.219673		0.700186	0.475698	0.485169	0.469554	1.04937	A0A0R4J0U8;A2RSY6	TRMT1-like protein	Trmt1l
23.3754	23.4354	23.3648	22.955	24.3005	23.0742	23.9092	24.7003	23.6508	24.1285	23.7886	23.5407		0.239917	0.617622	0.218901		0.591863	1.00921	0.171989	0.713367	1.95848	P26151	High affinity immunoglobulin gamma Fc receptor I	Fcgr1
30.2055	30.4341	30.5511	30.6232	30.7968	30.9466	30.9102	30.9807	30.5161	30.637	30.7022	30.9049		1.28001	0.059719	0.218527	+	2.41132	2.41586	0.0153333	0.455119	4.56311	P38647	Stress-70 protein, mitochondrial	Hspa9
26.3299	26.723	26.6628	26.6576	26.3096	26.4724	26.4482	26.6417	25.7055	26.4592	26.0414	26.7943		0.384334	0.451162	0.217885		0.879969	0.513844	0.445225	-0.125342	-1.11804	Q91WK2	Eukaryotic translation initiation factor 3 subunit H	Eif3h
24.557	23.5991	24.8005	24.2839	24.6113	24.1445	24.4909	25.0261	24.2703	24.3226	24.5793	24.2293		0.50324	0.339044	0.217793		1.09905	0.350235	0.591645	0.258076	0.814559	Q91YK2	Ribosomal RNA processing protein 1 homolog B	Rrp1b
25.8737	26.0676	26.108	26.4522	25.826	25.8845	26.1352	26.1029	25.7473	25.6872	25.7267	25.9179		1.242	0.064707	0.217385		2.34717	0.430363	0.519428	-0.138224	-0.966271	P60229	Eukaryotic translation initiation factor 3 subunit E	Eif3e
24.622	24.076	24.5862	24.1924	24.7454	24.8463	24.5635	24.9661	24.6996	24.7187	24.6877	24.1473		0.636131	0.24823	0.217001		1.33227	1.35358	0.0896932	0.411158	2.53629	Q9EQH2	Endoplasmic reticulum aminopeptidase 1	Erap1
24.6667	24.9188	24.657	24.0446	24.9732	25.0393	25.2707	21.5133	24.304	24.1308	24.2135	23.2838		0.084266	0.85291	0.216064		0.232829	0.15588	0.806408	-0.372663	-0.406574	P61226	Ras-related protein Rap-2b	Rap2b
22.5538	22.7619	21.5491	23.1271	22.5587	22.5897	22.5903	22.6134	22.6757	20.9817	22.6215	23.2096		0.173856	0.708213	0.215875		0.447661	0.0975525	0.875341	0.0900459	0.266444	Q3TIR6;P61759	Prefoldin subunit 3	Vbp1
23.1967	23.1008	22.9897	22.8767	23.0483	22.6168	22.7576	22.623	22.8961	22.4187	22.5066	22.3657		0.657235	0.237815	0.214666		1.36853	1.20411	0.117571	-0.279554	-2.28347	Q6PDY2	2-aminoethanethiol dioxygenase	Ado
23.0023	22.7994	23.0773	23.4156	23.224	23.5623	23.3006	23.5983	23.3088	23.5066	22.8798	23.1342		0.62661	0.254228	0.213948		1.31586	1.14936	0.131349	0.347674	2.1918	Q8K124	Pleckstrin homology domain-containing family O member 2	Plekho2
20.8177	22.4388	22.3537	23.2226	20.3295	22.9279	21.999	22.6964	19.9616	22.1606	22.3546	22.6205		0.0919262	0.840646	0.21388		0.252295	0.104835	0.868468	-0.220016	-0.284578	Q8R409	Protein HEXIM1	Hexim1
23.5937	23.343	23.3373	22.8404	23.583	23.7013	23.4674	24.3224	23.5291	23.3668	23.9937	23.334		0.380072	0.455391	0.212643		0.871866	1.02175	0.167639	0.489949	1.97931	Q99K70;B1AWT4;B1AWT2;B1AWT3;Q7TT45	Ras-related GTP-binding protein C;Ras-related GTP-binding protein D	Rragc;Rragd
25.2512	25.2387	25.1272	25.3481	25.6218	25.184	25.7108	25.6712	25.4051	25.2298	25.305	25.4008		0.81604	0.167807	0.21179		1.63701	1.23949	0.110539	0.305633	2.34294	O54734	Dolichyl-diphosphooligosaccharide--protein glycosyltransferase 48 kDa subunit	Ddost
25.2285	25.2326	25.2267	25.456	25.0002	25.3448	25.5088	24.8468	24.6361	24.9645	24.9751	25.2778		0.478042	0.359072	0.211748		1.05362	0.283272	0.670695	-0.110817	-0.681686	Q99N69	Leupaxin	Lpxn
27.8653	27.5631	27.7713	27.8206	28.1584	27.9315	27.8775	28.2603	27.8919	27.7486	27.931	27.8096		1.10592	0.0871151	0.211678		2.11932	1.43262	0.0764076	0.301842	2.67196	Q9R1P4;A0A1B0GS70	Proteasome subunit alpha type-1	Psma1
23.624	23.7449	23.5212	21.9789	23.3515	23.4819	23.8366	22.8043	23.5012	23.3742	23.6059	22.1472		0.209296	0.658651	0.211453		0.526244	0.120887	0.848407	0.151342	0.323869	Q99LR1;D6RFU2	Monoacylglycerol lipase ABHD12	Abhd12
21.3977	22.3087	22.2124	22.0019	21.9951	22.5588	22.2672	22.9617	23.075	20.1287	22.0477	23.6909		0.0951692	0.837865	0.210143		0.260466	0.794083	0.262482	0.465527	1.60024	Q9JKF7	39S ribosomal protein L39, mitochondrial	Mrpl39
23.3508	23.5195	23.5442	23.7105	23.7262	23.6654	23.9618	24.0315	23.5299	23.8164	23.6623	23.5366		0.963644	0.120138	0.209904		1.8828	1.4658	0.0733665	0.314945	2.72939	P21126	Ubiquitin-like protein 4A	Ubl4a
27.6043	27.7048	27.8553	27.7161	27.9045	27.8223	28.2908	27.9691	27.8005	27.8251	27.8979	27.6297		0.900373	0.138494	0.208372		1.77765	1.27865	0.103527	0.276549	2.40902	Q9D2G2	Dihydrolipoyllysine-residue succinyltransferase component of 2-oxoglutarate dehydrogenase complex, mitochondrial	Dlst
24.3784	23.9475	24.0527	24.6714	24.6549	24.6123	24.1728	24.4687	24.1543	24.0246	24.2902	24.6112		0.584758	0.280485	0.207087		1.24322	0.497541	0.462792	0.214655	1.08882	Q6P5B0	RRP12-like protein	Rrp12
25.9	25.538	25.9151	25.9642	25.7492	26.0347	26.1562	25.8271	25.6353	25.8029	25.6302	25.8712		0.948266	0.125264	0.206882		1.85726	0.358344	0.58607	0.11247	0.830238	Q9DB05	Alpha-soluble NSF attachment protein	Napa
26.1017	25.8546	26.017	26.4365	26.2002	26.5631	26.2406	26.1811	25.851	26.1962	25.9584	26.3548		0.687791	0.221953	0.206154		1.42073	0.603175	0.377742	0.193814	1.27529	G5E8R3;E9QPD7;Q05920	Pyruvate carboxylase;Pyruvate carboxylase, mitochondrial	Pcx;Pc
21.8842	21.9886	22.0332	20.9656	21.2247	21.4158	21.5687	22.0638	21.7151	21.9553	21.2385	20.5398		0.230786	0.628109	0.206069		0.572499	0.189526	0.763599	-0.149665	-0.482782	F6U2C2;E9QM77;O70305;A0A286YDU2;F6V8M6	Ataxin-2	Atxn2
24.6225	24.4653	24.7588	25.0263	24.956	24.923	24.9414	24.6511	24.5068	24.8693	24.2285	25.0444		0.473424	0.364251	0.205634		1.04524	0.48935	0.472165	0.14962	1.07406	O88796	Ribonuclease P protein subunit p30	Rpp30
27.2466	27.1292	27.0675	27.5958	27.3189	27.1737	27.4111	27.5228	27.164	27.0654	26.8883	27.4931		0.668588	0.231362	0.203916		1.38796	0.290104	0.662312	0.096837	0.695544	Q91VM5;A0A2I3BRL8;Q9WV02;A2AFI3;S4R1F6	RNA binding motif protein, X-linked-like-1;RNA-binding motif protein, X chromosome;RNA-binding motif protein, X chromosome, N-terminally processed	Rbmxl1;Rbmx
24.0127	24.1384	24.1153	24.116	23.6357	24.4994	24.2359	24.4501	23.8277	24.0058	24.0238	24.1491		0.434695	0.399245	0.203654		0.974288	0.219143	0.7349	0.109665	0.547561	P32233	Developmentally-regulated GTP-binding protein 1	Drg1
22.2968	21.9578	21.958	22.4535	22.3489	22.2555	22.2259	23.151	22.1786	22.1547	22.3442	22.4903		0.379328	0.456182	0.203389		0.870449	0.617355	0.366468	0.328799	1.29987	Q3UMU9	Hepatoma-derived growth factor-related protein 2	Hdgfrp2
20.3723	20.9866	21.507	21.1278	22.2195	21.6041	21.8417	22.4028	22.1579	22.0061	20.0023	23.09		0.111489	0.811127	0.20296	+	0.300975	1.85448	0.0420876	1.01859	3.42945	Q9D6S7	Ribosome-recycling factor, mitochondrial	Mrrf
23.1903	22.7359	22.279	23.0012	23.345	23.2761	22.9112	23.3679	23.0933	23.1534	22.9006	22.9471		0.824441	0.16504	0.20143		1.65106	0.966186	0.184904	0.423444	1.88702	Q6NZF1	Zinc finger CCCH domain-containing protein 11A	Zc3h11a
24.9213	25.1081	25.2506	25.0249	24.7835	24.856	25.016	25.0259	24.5934	24.8699	24.9448	24.4697		0.780138	0.18101	0.200917		1.57684	0.852156	0.230793	-0.155904	-1.69734	Q91Z53;D6REG4	Glyoxylate reductase/hydroxypyruvate reductase	Grhpr
26.6424	26.5488	26.6353	27.0584	26.9301	26.7953	26.7884	27.2219	26.5039	26.7187	26.7828	26.9302		0.726261	0.20292	0.200021		1.48603	0.670705	0.329569	0.212683	1.39158	Q8BWY3	Eukaryotic peptide chain release factor subunit 1	Etf1
24.5729	24.8099	24.6452	24.7772	24.9018	24.7863	24.4668	24.2052	24.2295	24.1917	24.3991	24.7422		0.442514	0.392314	0.199417		0.988714	0.27495	0.679712	-0.111255	-0.664698	A0A0A0MQN4;Q9D906;S4R2T5;S4R2D5	Ubiquitin-like modifier-activating enzyme ATG7	Atg7
23.4544	23.2808	23.9514	23.7533	24.2328	23.9952	24.1029	24.3388	23.8391	24.1194	23.9644	23.9528		1.09441	0.0893911	0.198513	+	2.10014	1.79912	0.0451429	0.557487	3.32622	Q9Z0S1;A0A1B0GRV0;D3Z0E6	3(2),5-bisphosphate nucleotidase 1	Bpnt1
22.7887	23.0035	22.9249	22.874	23.886	23.418	22.7355	22.8265	23.0687	23.1843	23.2471	22.572		0.263005	0.590034	0.198491		0.640112	0.540845	0.42144	0.318725	1.16605	B1AT82;Q9D0M1;B1AT84;B1AT83	Phosphoribosyl pyrophosphate synthase-associated protein 1	Prpsap1
25.1379	25.2944	25.2573	25.2529	25.4243	25.3007	25.2684	26.0486	25.2617	24.8358	25.6266	25.5243		0.333273	0.505899	0.198342		0.781494	0.723134	0.302799	0.274832	1.48074	O88544;F6QTS1;D3YV99	COP9 signalosome complex subunit 4	Cops4
30.4571	30.4177	30.6518	30.9656	30.3867	30.4442	30.4658	30.7096	30.1671	30.3231	30.2323	30.5007		0.989813	0.114235	0.195768		1.92626	0.365265	0.580607	-0.121493	-0.843559	Q61753	D-3-phosphoglycerate dehydrogenase	Phgdh
21.607	21.9079	21.5822	23.62	23.0115	22.8738	23.7782	20.8615	22.6417	21.8533	22.1043	23.1451		0.104807	0.821835	0.195142		0.28451	0.230717	0.724628	0.452001	0.572352	Q8CC47;Q571E4	N-acetylgalactosamine-6-sulfatase	Galns
21.3873	22.1271	21.2898	22.2792	23.2191	22.5659	22.9881	20.546	22.2162	22.7992	21.0175	22.5077		0.0984375	0.832577	0.194622		0.268659	0.367069	0.581218	0.55895	0.847021	E9Q0G1;Q9CQJ6	Density-regulated protein	Denr
23.0305	23.3876	23.1655	22.6535	23.6381	23.6683	23.9665	23.469	23.0743	23.5062	23.503	23.8812		0.447689	0.38813	0.194303	+	0.998234	1.82579	0.0428671	0.626203	3.3758	Q3UH60	Disco-interacting protein 2 homolog B	Dip2b
27.3979	27.363	27.4219	27.6055	27.3639	27.1323	27.2351	27.4235	26.9691	27.1095	27.1409	27.1617		1.31244	0.0565881	0.193388		2.46627	0.954058	0.188642	-0.158396	-1.86688	A0A0R4J0I9;Q91ZX7	Prolow-density lipoprotein receptor-related protein 1;Low-density lipoprotein receptor-related protein 1 85 kDa subunit;Low-density lipoprotein receptor-related protein 1 515 kDa subunit;Low-density lipoprotein receptor-related protein 1 intracellular domain	Lrp1
24.6817	24.971	24.6598	24.8734	24.5074	24.7626	24.726	25.4178	24.6559	24.6011	24.7772	24.609		0.427315	0.407156	0.192648		0.96062	0.0992931	0.872756	0.0569644	0.270796	E9Q634	Unconventional myosin-Ie	Myo1e
26.5612	26.9195	26.731	26.8265	26.1509	26.2242	26.3895	26.2231	25.9461	26.0855	25.9142	26.2729		1.03501	0.103201	0.192235	+	2.00134	2.85642	0.0111549	-0.512608	-5.59142	Q9JM76;H7BWZ3;A0A0G2JFK7;D3Z2F7;D3Z2F8	Actin-related protein 2/3 complex subunit 3	Arpc3
23.6971	23.7927	23.7691	24.1907	24.0764	23.7946	23.7658	23.9895	23.507	23.8437	23.3628	24.1521		0.443008	0.391796	0.190153		0.989624	0.122841	0.845656	0.0441599	0.32859	E9Q9A5;G5E8N7;Q9JLV6;A0A0J9YVJ6	Bifunctional polynucleotide phosphatase/kinase;Polynucleotide 3-phosphatase;Polynucleotide 5-hydroxyl-kinase	Pnkp
25.0515	25.7079	25.6781	26.0092	25.5493	25.8784	25.6633	26.1184	25.7958	25.6449	25.6977	25.3132		0.537077	0.314494	0.189473		1.15938	0.344918	0.598817	0.190665	0.804233	Q9Z1Z2	Serine-threonine kinase receptor-associated protein	Strap
26.0753	26.3959	26	26.4527	26.4049	25.9435	26.2164	26.3175	26.2073	25.4868	26.0258	26.4078		0.369161	0.464954	0.188611		0.851031	0.0235258	0.974261	-0.0104208	-0.0689485	Q8QZY1	Eukaryotic translation initiation factor 3 subunit L	Eif3l
23.9991	24.0741	23.8574	24.2613	23.9021	22.99	24.4882	24.032	23.8619	23.5311	23.8793	23.388		0.224038	0.637263	0.188023		0.558078	0.243559	0.712414	-0.194862	-0.599539	Q8VE88	Protein FAM114A2	Fam114a2
23.2203	24.1339	24.031	24.3711	24.0308	24.4182	23.5418	24.2474	23.6024	24.3088	24.0763	23.499		0.289784	0.554847	0.187875		0.694897	0.146032	0.817611	0.120435	0.383679	Q9JKX4	Protein AATF	Aatf
22.605	22.8958	22.7027	22.6428	22.1823	22.2541	22.4709	22.7807	22.2833	21.8762	22.3362	22.4424		0.462604	0.373954	0.187483		1.02554	0.999296	0.174624	-0.289586	-1.94201	Q8K4L0	ATP-dependent RNA helicase DDX54	Ddx54
33.787	33.8615	33.9221	33.9789	33.6553	33.7673	33.9842	33.9251	33.7107	33.4673	33.5875	33.8167		0.89061	0.141509	0.187441		1.76141	0.261348	0.690451	-0.054388	-0.636681	P63260	Actin, cytoplasmic 2;Actin, cytoplasmic 2, N-terminally processed	Actg1
23.4418	24.1722	24.2411	24.4703	23.5226	22.9923	24.7758	24.0787	23.6966	24.4281	23.7152	22.7905		0.137411	0.769841	0.18477		0.363399	0.215847	0.738738	-0.238963	-0.540448	Q8R574	Phosphoribosyl pyrophosphate synthase-associated protein 2	Prpsap2
22.3909	22.7282	22.8383	22.6757	22.4713	23.0182	23.0445	22.6899	22.5076	22.5716	22.6296	22.7771		0.580902	0.283319	0.184494		1.23649	0.385451	0.564194	0.147703	0.882088	D3Z6C4;Q91VT4	Carbonyl reductase family member 4	Cbr4
27.479	27.4199	27.317	27.4008	27.3986	27.4224	27.3682	27.1204	27.1815	26.7688	27.2648	27.3568		0.589351	0.276751	0.184425		1.25123	0.443644	0.508887	-0.0767784	-0.990797	Q99K48	Non-POU domain-containing octamer-binding protein	Nono
26.3587	26.3254	26.5382	26.3981	26.0825	26.4398	26.4459	26.2254	26.2637	26.057	26.1279	26.0084		0.892427	0.140555	0.184144		1.76443	0.485472	0.476145	-0.106696	-1.06706	P70195	Proteasome subunit beta type-7	Psmb7
22.8428	23.1106	23.3696	23.6985	22.6527	23.0699	23.8435	23.5117	23.0052	22.8611	22.9003	23.5793		0.240385	0.617001	0.183002		0.592851	0.015051	0.983288	0.0141301	0.0445163	Q64378;B8JJC2	Peptidyl-prolyl cis-trans isomerase FKBP5;Peptidyl-prolyl cis-trans isomerase FKBP5, N-terminally processed;Peptidyl-prolyl cis-trans isomerase	Fkbp5
25.9472	26.0232	26.2763	26.3431	26.2419	26.1783	26.3892	26.5183	26.0756	26.0945	26.1829	26.2462		1.1057	0.0870179	0.182141		2.11894	0.737888	0.29463	0.184474	1.50569	Q9R0X4;Q32MW3	Acyl-coenzyme A thioesterase 9, mitochondrial;Acyl-coenzyme A thioesterase 10, mitochondrial	Acot9;Acot10
26.0128	25.6994	25.9217	26.228	25.9177	25.8384	25.7584	25.9875	25.9072	25.6159	25.5277	25.7238		0.976253	0.116439	0.181868		1.90374	0.316695	0.629821	-0.0899787	-0.748805	P57746	V-type proton ATPase subunit D	Atp6v1d
26.0056	25.746	25.9715	26.1648	25.8575	25.7768	25.911	26.1921	25.804	25.5188	25.4437	26.2445		0.393017	0.440337	0.181577		0.896415	0.111792	0.861954	-0.037673	-0.30172	Q8CIH5	1-phosphatidylinositol 4,5-bisphosphate phosphodiesterase gamma-2	Plcg2
27.0285	27.0125	27.1279	27.5635	26.9384	26.6341	26.5502	26.8617	26.5262	26.6729	26.4858	26.5752		0.91669	0.134502	0.181094		1.80479	1.48034	0.0731547	-0.43703	-2.75465	E9PY39;B7ZBY7;Q9CZY3	Ubiquitin-conjugating enzyme E2 variant 1	Gm20431;Ube2v1
23.0575	22.1571	22.5357	23.081	23.032	20.934	23.4434	22.4711	22.9114	20.4149	22.8135	23.0171		0.0781762	0.863045	0.180923		0.217181	0.153464	0.809784	-0.237709	-0.400984	F7D432;E9PWE0;E0CYV0;P23506;F6V9F1	Protein-L-isoaspartate O-methyltransferase;Protein-L-isoaspartate(D-aspartate) O-methyltransferase	Pcmt1
29.9832	30.0084	30.0688	30.1991	30.0588	30.0892	30.1693	30.3202	29.9693	29.8898	29.908	30.1487		1.13678	0.0823963	0.180434		2.17078	0.58698	0.3907	0.0945005	1.2471	P68372;Q9D6F9	Tubulin beta-4B chain;Tubulin beta-4A chain	Tubb4b;Tubb4a
24.215	24.8137	23.8212	23.3372	24.2273	24.8338	24.607	24.9405	24.0918	24.6456	24.3097	24.8431		0.332173	0.505922	0.179615		0.779335	0.871727	0.223921	0.605398	1.72997	P06797;A0A1Y7VNM3	Cathepsin L1;Cathepsin L1 heavy chain;Cathepsin L1 light chain	Ctsl
27.4284	27.5058	27.5341	27.8226	27.6819	27.4927	27.6384	27.6621	27.365	27.256	27.6218	27.515		1.01078	0.108304	0.179309		1.96108	0.187498	0.765697	0.0460773	0.478271	Q8VDM4	26S proteasome non-ATPase regulatory subunit 2	Psmd2
25.0755	25.1259	25.0828	25.4173	25.0105	24.7525	24.8023	24.9243	24.843	24.6909	24.4618	24.778		0.889269	0.141429	0.179005		1.75918	1.63189	0.0578785	-0.302968	-3.02188	P70699	Lysosomal alpha-glucosidase	Gaa
26.8816	26.8525	26.8182	27.3166	26.9913	26.558	26.6351	27.1163	26.7928	26.367	26.5154	26.9099		0.433808	0.400088	0.178902		0.972649	0.339337	0.605951	-0.142042	-0.793357	P09528	Ferritin heavy chain;Ferritin heavy chain, N-terminally processed	Fth1
22.0406	21.6172	22.8628	22.3838	22.721	21.9394	22.6711	23.0296	22.628	22.4731	22.0692	22.4785		0.284626	0.561001	0.178105		0.684437	0.469687	0.491651	0.364158	1.03845	Q0VBL3		Rbm15
27.2771	27.1978	27.0171	27.447	27.1685	26.9263	27.0966	27.2859	26.8948	26.9912	26.9023	26.9783		1.17819	0.0743447	0.177692		2.24001	0.442477	0.509161	-0.115411	-0.988646	P68510	14-3-3 protein eta	Ywhah
24.8702	24.6904	25.0993	24.6001	24.7939	24.7383	24.5624	24.4942	25.0003	24.1873	24.5708	24.1214		0.3558	0.481155	0.177217		0.825329	0.606424	0.376172	-0.16782	-1.28093	Q9D903;A2ACZ1	Probable rRNA-processing protein EBP2	Ebna1bp2
24.0341	23.9506	23.9667	24.0379	24.0732	24.0436	23.8448	23.3729	23.796	23.6847	23.7018	23.4442		0.444709	0.390473	0.176949		0.992755	0.450094	0.506227	-0.163723	-1.00265	A0A0J9YU62;O88712;A0A0J9YUM4	C-terminal-binding protein 1	Ctbp1
27.9523	27.7581	28.0898	28.2777	28.1997	28.1122	28.3755	28.4365	28.1755	27.967	28.0888	28.1857		1.00191	0.110232	0.176773		1.94634	1.0128	0.170441	0.26151	1.96444	Q8CAQ8;E9Q800;E9QAY6	MICOS complex subunit Mic60	Immt
23.4399	23.3655	23.3581	23.9568	23.7634	23.3693	23.6722	23.8338	23.3735	23.88	23.1788	23.5013		0.438042	0.396503	0.176305		0.98047	0.3102	0.638879	0.129643	0.735893	Q8BMD8	Calcium-binding mitochondrial carrier protein SCaMC-1	Slc25a24
23.1351	23.7299	22.8878	23.3152	24.0362	24.0169	23.0468	23.6646	23.7579	23.1073	23.7985	23.3982		0.253816	0.602907	0.175673		0.621027	0.708275	0.311029	0.424122	1.45556	Q9QYI3;F7BTP8	DnaJ homolog subfamily C member 7	Dnajc7
21.9716	22.1402	21.9182	22.3832	22.2757	22.4025	21.9451	22.3503	21.8565	22.0189	22.0565	22.3416		0.568665	0.291443	0.175012		1.21506	0.424347	0.524499	0.140075	0.955111	Q6PGC1	ATP-dependent RNA helicase Dhx29	Dhx29
24.9943	25.36	25.4584	25.4078	25.3693	25.0285	24.9494	24.8528	24.9384	24.7336	24.8887	24.9398		0.692318	0.220158	0.174849		1.42844	0.827119	0.243513	-0.255144	-1.65554	A2AJ72;Q3TIX6		Fubp3
28.8227	29.1387	29.3736	29.6436	29.4188	29.5111	29.4297	29.903	29.3195	29.4627	29.22	29.5623		0.601544	0.270547	0.174499		1.27245	0.757649	0.282905	0.320955	1.53902	Q9ERK4;E9Q1T9;F6ZEW4;E9QAX7	Exportin-2	Cse1l
23.3391	23.3784	23.6495	23.384	23.5655	23.4886	23.5882	23.4073	23.4449	23.2633	23.1342	23.5242		0.887832	0.141782	0.170743		1.75679	0.398893	0.550756	0.0746417	0.907499	B1AR28;P50544	Very long-chain specific acyl-CoA dehydrogenase, mitochondrial	Acadvl
26.1085	25.943	25.7853	26.1119	26.2315	25.9732	26.2391	25.5372	26.3865	26.1852	26.0843	24.6436		0.150815	0.748482	0.17034		0.394834	0.0149823	0.982548	0.00807667	0.0443164	Q61263;A0A087WNN8	Sterol O-acyltransferase 1	Soat1
23.2244	22.5273	23.0638	23.2626	22.9585	22.675	22.6024	23.2985	23.8175	22.7409	22.8285	21.4704		0.125163	0.788858	0.169266		0.334183	0.23717	0.715413	-0.13594	-0.586053	P54731	FAS-associated factor 1	Faf1
26.9454	26.8492	26.7316	27.1771	26.6253	26.5175	26.5751	26.7268	26.4255	26.4299	26.2476	26.6657		0.883667	0.142538	0.168972		1.74985	1.62756	0.0579891	-0.314651	-3.01413	O08795	Glucosidase 2 subunit beta	Prkcsh
22.5078	21.4721	20.981	20.5867	23.2377	22.7624	23.1213	22.2777	21.4078	22.4908	22.6059	24.2248		0.0990744	0.831707	0.167417		0.27025	1.68973	0.0533254	1.46285	3.12593	A2AGL5;Q9D9K3	Cell death regulator Aven	Aven
24.4556	24.7586	24.6618	24.8275	24.5682	24.6564	24.6864	24.8962	24.5141	24.4691	24.5267	24.6332		1.11658	0.0856263	0.166054		2.13709	0.0883769	0.887784	0.0259523	0.243305	Q8BIQ5;A2AEK1	Cleavage stimulation factor subunit 2	Cstf2
29.3991	29.5284	29.5796	29.7008	29.3143	29.0196	29.1337	29.1274	28.9177	28.8108	29.0955	29.1074		0.88889	0.141431	0.165937	+	1.75855	2.43928	0.0151579	-0.403216	-4.61436	Q80T06;A0A0R4J1E2;P57776;E9QN08;D3YUQ9	Elongation factor 1-delta	Eef1d
25.6972	25.6806	25.6326	25.4642	25.5188	25.408	25.4502	25.598	25.5542	25.2966	25.1591	25.3026		0.910963	0.135848	0.165589		1.79527	0.942653	0.193004	-0.124911	-1.84794	P45952	Medium-chain specific acyl-CoA dehydrogenase, mitochondrial	Acadm
24.3345	24.1566	24.5276	24.539	23.4827	23.7401	23.9143	24.3578	23.5055	23.5729	23.4251	24.3311		0.239795	0.616481	0.165068		0.591604	1.33988	0.0920611	-0.5157	-2.51293	Q8BIJ7	RUN and FYVE domain-containing protein 1	Rufy1
22.9725	23.3664	23.6063	23.6412	24.467	24.0662	21.8332	23.6375	23.8181	23.166	22.8722	23.4881		0.0980369	0.833314	0.164857		0.267657	0.0615462	0.925735	0.104385	0.173627	Q9CQB5;D3Z3X4	CDGSH iron-sulfur domain-containing protein 2	Cisd2
26.1157	26.2691	26.2167	26.171	26.2654	26.1284	26.169	26.479	26.0547	26.0361	26.0713	26.225		0.930896	0.130597	0.163674		1.8284	0.339262	0.605641	0.0673203	0.793211	E9QAI5;B2RQC6;G3UWN2;E9QAT6	CAD protein;Glutamine-dependent carbamoyl-phosphate synthase;Aspartate carbamoyltransferase;Dihydroorotase	Cad
26.8386	26.9263	26.9222	27.1857	27.0015	27.0911	26.9382	27.3512	26.7992	27.1387	26.6664	27.1258		0.499169	0.343182	0.162979		1.09174	0.492477	0.468796	0.127346	1.0797	Q9CZ13	Cytochrome b-c1 complex subunit 1, mitochondrial	Uqcrc1
27.3563	27.4731	27.5174	27.1215	27.4146	27.4628	27.5789	27.3985	27.3278	27.199	27.1963	27.4824		1.06683	0.0950923	0.162312		2.05425	0.443449	0.508938	0.0966182	0.990438	Q9CZ30	Obg-like ATPase 1	Ola1
24.3052	23.6835	24.7905	24.1427	24.4894	24.8047	23.9513	24.8859	24.399	24.4926	24.0838	24.5079		0.288859	0.555578	0.161963		0.693024	0.432562	0.518237	0.302318	0.970342	P13439	Uridine 5-monophosphate synthase;Orotate phosphoribosyltransferase;Orotidine 5-phosphate decarboxylase	Umps
23.905	24.0021	23.6697	23.839	24.0175	23.8865	24.0231	24.1828	23.9362	23.5281	24.013	23.985		0.592868	0.275565	0.161905		1.25736	0.958465	0.187383	0.173523	1.8742	P26040	Ezrin	Ezr
23.5883	23.9325	23.5382	24.0453	23.989	23.9804	23.7714	23.8372	23.6414	23.6117	23.7243	23.9558		0.855421	0.152987	0.161218		1.70279	0.378004	0.568539	0.118447	0.867928	Q3TJZ6	Protein FAM98A	Fam98a
30.372	30.2782	30.222	30.4769	30.3543	30.3761	30.3787	30.0755	30.2357	30.0341	30.1749	30.0974		0.95545	0.123106	0.160617		1.86919	0.172714	0.785841	-0.0411844	-0.445076	P09103	Protein disulfide-isomerase	P4hb
27.5339	27.4593	27.6902	26.671	27.704	27.2743	27.6785	27.6181	27.5157	27.316	27.3466	27.4616		0.698079	0.216164	0.158753		1.43824	0.408622	0.540538	0.230131	0.925772	P61255;B1ARA3;B1ARA5	60S ribosomal protein L26	Rpl26
25.8021	26.1226	26.2585	26.2621	26.1033	26.2177	26.1699	25.1597	25.7387	25.7383	25.8565	25.6956		0.248849	0.607193	0.15537		0.610647	0.304347	0.645406	-0.198624	-0.724204	P70441	Na(+)/H(+) exchange regulatory cofactor NHE-RF1	Slc9a3r1
28.1925	28.5993	28.0683	28.2145	28.0029	27.8631	28.2701	27.6867	27.9306	27.753	27.7662	27.7533		0.552413	0.304263	0.154929		1.18649	0.949044	0.190596	-0.312951	-1.85855	A0A0G2JDW7;Q6ZWU9;A0A0G2JG29	40S ribosomal protein S27	Rps27
31.4351	31.4454	31.3611	31.5147	31.5053	31.3459	31.4936	31.5121	31.2746	31.2362	31.2786	31.448		1.34026	0.0540703	0.154887		2.51358	0.196147	0.75541	0.0251508	0.49744	P27773	Protein disulfide-isomerase A3	Pdia3
21.4375	22.696	23.3001	22.8284	22.9095	23.0153	23.8595	23.1381	22.4832	23.2474	23.1694	23.403		0.207996	0.659096	0.154826		0.523413	0.717645	0.306187	0.665096	1.47145	Q9CS42	Ribose-phosphate pyrophosphokinase 2	Prps2
24.9353	24.9684	24.6206	22.5442	25.1828	25.2832	24.9002	25.5818	25.1768	25.0228	24.5909	25.5429		0.260314	0.594029	0.153627		0.634539	0.809481	0.253632	0.969852	1.62604	P48024	Eukaryotic translation initiation factor 1	Eif1
27.6378	27.7423	27.645	27.9633	27.4961	27.8	27.7439	28.2021	27.5399	27.6842	27.7579	27.6477		0.448334	0.38747	0.15305		0.99942	0.146504	0.817162	0.0634069	0.384784	Q9Z1Q9;G3UY93	Valine--tRNA ligase	Vars
27.5645	27.5027	27.4953	27.7846	27.6845	27.6891	27.4741	28.1978	27.5509	27.4799	27.5582	27.8458		0.383217	0.452088	0.15265		0.877847	0.469584	0.491095	0.174564	1.03826	P24547;A0A0A6YXS4;A0A0A6YY72	Inosine-5-monophosphate dehydrogenase 2	Impdh2
27.2238	27.2445	27.3189	27.5662	26.9834	27.1024	26.9642	26.8788	26.7493	26.7773	26.9231	26.8743		1.30779	0.0569146	0.15118	+	2.45838	2.10129	0.0265894	-0.356156	-3.907	Q8BK67	Protein RCC2	Rcc2
23.1024	22.8155	22.3748	23.2873	23.1658	23.0858	23.1058	22.4021	22.5863	22.9753	22.8596	22.7461		0.315665	0.525428	0.148045		0.746762	0.0591728	0.928314	0.0448656	0.167308	Q9DCV4	Regulator of microtubule dynamics protein 1	Rmdn1
25.3961	25.3166	25.1942	26.2681	25.7706	25.6187	25.8636	26.0345	25.3684	25.8108	25.6492	25.8736		0.463742	0.372644	0.146341		1.02762	0.486901	0.474862	0.278079	1.06964	A0A087WNP6;Q4VAA2;A0A087WRM0	Protein CDV3	Cdv3
27.3002	26.9123	27.0684	27.1518	27.1496	26.8184	26.9493	27.4875	27.1266	27.0352	27.0783	26.58		0.321244	0.51905	0.146144		0.757812	0.0141957	0.98197	-0.00700474	-0.0420259	P61222	ATP-binding cassette sub-family E member 1	Abce1
26.1521	25.8014	26.2825	26.0304	26.1491	25.8619	25.7284	25.886	25.9257	25.7327	25.2186	26.1641		0.275484	0.572366	0.14607		0.665791	0.552989	0.416	-0.160258	-1.1875	Q9D358;A0A1W2P7X3;Q561M1	Low molecular weight phosphotyrosine protein phosphatase	Acp1
23.3471	22.9453	22.9243	22.8512	23.1683	23.6338	23.7656	21.6756	23.1387	22.8604	23.3259	22.3342		0.102085	0.826003	0.14598		0.277753	0.0306215	0.965966	0.0438323	0.089077	P97390	Vacuolar protein sorting-associated protein 45	Vps45
24.7914	24.4588	24.6087	24.7842	24.5331	24.6409	24.8938	23.9318	24.1969	24.4514	24.681	24.0874		0.243176	0.614139	0.145741		0.598733	0.30984	0.639043	-0.16088	-0.735175	Q640M1	U3 small nucleolar RNA-associated protein 14 homolog A	Utp14a
25.8502	25.7012	25.7909	25.894	25.7528	25.9156	25.9118	25.7986	25.7797	25.583	25.7746	25.6606		1.22263	0.0683796	0.145235		2.31458	0.248617	0.706191	0.0356526	0.61016	O35657	Sialidase-1	Neu1
26.5127	26.5035	26.4275	26.7631	26.5135	26.5406	26.5845	26.5252	26.4818	26.292	26.2139	26.5956		0.817013	0.167563	0.145083		1.63864	0.0504955	0.939251	-0.0107455	-0.143974	Q99MR6;A0A0G2JDF8	Serrate RNA effector molecule homolog	Srrt
25.6048	25.8489	26.2827	25.9267	25.6711	25.904	25.7628	26.0211	25.7728	25.9471	25.4331	25.6261		0.49536	0.345636	0.144984		1.08489	0.186006	0.76617	-0.0760002	-0.474947	P99026	Proteasome subunit beta type-4	Psmb4
30.9448	30.9312	31.0529	31.1836	30.9033	30.9363	31.0779	30.9214	30.7913	30.6839	30.7485	31.0362		0.835209	0.1615	0.144761		1.66906	0.429978	0.51971	-0.0684457	-0.965558	P48678	Prelamin-A/C;Lamin-A/C	Lmna
29.3537	29.1726	29.3328	29.45	29.2515	28.9869	29.1386	29.1757	29.0263	28.838	28.9764	29.1352		0.875382	0.144881	0.144174		1.73606	1.25184	0.108077	-0.189147	-2.36375	Q9Z0N1;A2AAW9;Q9Z0N2	Eukaryotic translation initiation factor 2 subunit 3, X-linked;Eukaryotic translation initiation factor 2 subunit 3, Y-linked	Eif2s3x;Eif2s3y
25.4141	25.5041	25.5235	25.7716	25.3545	25.2694	25.2581	25.6668	25.1651	25.1726	25.3287	25.3078		0.656945	0.237795	0.143681		1.36803	0.649841	0.344749	-0.166129	-1.35585	Q7TQI3;D3YWF6;D3Z7K0	Ubiquitin thioesterase OTUB1	Otub1
23.1042	23.2175	22.9526	23.2751	23.0309	23.1461	22.5771	22.6952	23.1344	23.2754	21.2187	23.2466		0.101671	0.826511	0.14356		0.276725	0.916454	0.204471	-0.27505	-1.8044	A0A0R4J1Y3;Q8BWU5;E0CYN9;E9QMF4	Probable tRNA N6-adenosine threonylcarbamoyltransferase	Osgep
25.9893	26.3271	26.0831	26.9213	25.2177	24.7559	26.2506	26.198	24.9296	25.7774	24.9072	26.2354		0.106909	0.818682	0.143112		0.289707	0.857118	0.229022	-0.724661	-1.70562	H7BWX9;D3Z794;P61957;G3UZX6	Small ubiquitin-related modifier 2	Sumo2;Sumo3
26.4462	26.4183	26.7157	26.5304	26.3368	26.1377	26.5319	26.1311	26.0514	26.4004	26.0257	26.088		0.507306	0.335763	0.142978		1.10634	1.08682	0.147275	-0.243285	-2.08751	D6REF7;Q8R0X7	Sphingosine-1-phosphate lyase 1	Sgpl1
26.2845	26.2763	26.2523	26.2508	26.2673	26.1072	26.3445	26.1634	25.7588	25.9265	26.2192	26.4061		0.408733	0.425387	0.142962		0.92598	0.366715	0.58092	-0.045393	-0.846341	Q9WUM5	Succinyl-CoA ligase [ADP/GDP-forming] subunit alpha, mitochondrial	Suclg1
23.4193	23.3022	23.6015	23.1882	23.3276	22.8246	23.5541	23.3733	23.1164	23.6346	23.3372	22.4235		0.184336	0.691558	0.142017		0.47122	0.244301	0.711667	-0.107886	-0.601101	A0A0R4J0F6;Q99KY4	Cyclin-G-associated kinase	Gak
28.5756	28.4565	28.5836	28.7416	28.5399	28.5469	28.6123	28.8581	28.4204	28.3623	28.51	28.6971		0.650218	0.241609	0.141854		1.35649	0.209415	0.745068	0.0499654	0.526502	Q62167;P16381	ATP-dependent RNA helicase DDX3X;Putative ATP-dependent RNA helicase Pl10	Ddx3x;D1Pas1
23.2963	24.2391	24.3761	23.1561	24.2612	24.5945	24.8823	24.287	24.3012	24.8146	24.4677	23.8782		0.233575	0.624223	0.1408		0.578429	1.11228	0.14185	0.739355	2.12992	P62627;A2AVR9	Dynein light chain roadblock-type 1	Dynlrb1
32.5394	32.4025	32.5209	32.48	32.3628	32.4383	32.4727	32.2018	32.2051	32.2116	32.2097	32.2891		1.15661	0.0787981	0.139982		2.20391	0.872604	0.223593	-0.116812	-1.73143	P09411;S4R2M7	Phosphoglycerate kinase 1;Phosphoglycerate kinase	Pgk1
27.3932	27.2982	27.2407	27.9168	27.2835	27.4485	27.4417	27.4443	27.2211	27.2828	27.189	27.3668		1.32206	0.0557223	0.139575		2.48262	0.136466	0.83202	-0.0577564	-0.361162	P43276	Histone H1,5	Hist1h1b
23.8516	23.6593	24.0547	24.1638	23.3604	23.8843	23.8623	23.2065	23.403	23.4334	23.3688	23.5534		0.332618	0.505675	0.138715		0.780209	0.864308	0.226314	-0.35396	-1.7176	E9Q3G8		Nup153
23.9334	23.78	23.7205	21.8039	24.1815	20.166	24.0505	24.1862	23.8167	23.7653	21.42	23.0288		0.0422196	0.927285	0.138393		0.121369	0.05147	0.937003	-0.163367	-0.146613	Q9CQI7;A2CES4	U2 small nuclear ribonucleoprotein B	Snrpb2
27.7936	27.9075	27.8598	28.1017	27.5125	27.6533	27.9001	27.7853	27.5298	27.3768	27.5563	27.8348		0.49843	0.343528	0.138337		1.09042	0.974517	0.182944	-0.202877	-1.90086	Q9CY58;Q3UMP4;A0A0N4SV32;A0A0N4SWH2;A0A0N4SUQ1;A0A0N4SUN8	Plasminogen activator inhibitor 1 RNA-binding protein	Serbp1
26.1761	26.3293	26.0414	26.5131	26.5591	26.7864	26.7773	26.6757	26.4048	26.5412	26.6574	26.6476		0.86944	0.146862	0.136885	+	1.72616	2.04473	0.0268267	0.434691	3.79491	Q91VD9	NADH-ubiquinone oxidoreductase 75 kDa subunit, mitochondrial	Ndufs1
23.0497	23.4348	23.3732	23.4449	22.9352	23.3111	23.335	23.9516	23.2471	23.2835	23.4373	23.0187		0.24391	0.613727	0.136555		0.600278	0.0910319	0.882282	0.0575552	0.250034	Q9DB29;A0A1Y7VLY5;A0A1Y7VKA0;A0A1Y7VKC6	Isoamyl acetate-hydrolyzing esterase 1 homolog	Iah1
24.4381	24.8118	24.5499	24.2334	24.6663	24.3622	24.763	25.0623	24.3924	24.4766	24.6053	24.8365		0.333228	0.505698	0.135718		0.781404	0.498878	0.46206	0.20514	1.09122	Q9ER00	Syntaxin-12	Stx12
23.3173	23.0901	23.4144	22.8657	23.4423	23.5703	23.3688	23.046	22.9583	23.5101	23.0491	23.3697		0.335792	0.503856	0.135062		0.786428	0.512412	0.446995	0.184992	1.11548	Q9DC16;F6SLP4	Endoplasmic reticulum-Golgi intermediate compartment protein 1	Ergic1
23.0467	23.3422	23.2381	23.2716	23.4742	22.3541	22.943	23.3789	22.756	22.6227	23.0916	23.1433		0.183846	0.692131	0.134128		0.470123	0.297738	0.653927	-0.187102	-0.710944	F8WJA0;Q9ESV0;A0A1Y7VKX7	ATP-dependent RNA helicase DDX24	Ddx24
25.5516	25.6086	25.4943	25.4913	25.1887	25.216	25.2234	25.5283	24.9938	25.4677	24.8478	25.3113		0.353493	0.483503	0.133955		0.820869	1.57384	0.0612347	-0.247343	-2.91865	H3BJ30;H3BJW3;Q6NVF9;H3BKW0	Cleavage and polyadenylation specificity factor subunit 6	Cpsf6
28.9193	29.1312	29.2114	29.4002	29.5526	29.5272	29.2507	29.9017	29.3461	29.3555	29.4022	29.5933		0.405848	0.42851	0.133776		0.920572	1.24833	0.109165	0.392513	2.35784	Q91XV3	Brain acid soluble protein 1	Basp1
26.0579	26.1824	26.1802	26.3124	26.2915	26.2816	26.4504	26.5475	26.0635	26.3138	26.3232	26.3383		0.702714	0.21384	0.13301		1.44612	1.34998	0.0907079	0.209536	2.53016	P57784;G5E883	U2 small nuclear ribonucleoprotein A	Snrpa1
25.7831	25.9554	25.6726	26.0591	25.6014	25.1384	25.3715	25.113	25.1199	25.2602	25.2732	25.0393		0.471828	0.365532	0.13295	+	1.04234	2.10675	0.0265951	-0.561465	-3.91791	P84096	Rho-related GTP-binding protein RhoG	Rhog
26.165	26.3089	25.9174	26.2796	26.2147	25.9464	25.7948	26.4273	25.9169	25.9968	26.0838	25.8575		0.388063	0.446435	0.132066		0.887041	0.167154	0.792431	-0.0719442	-0.432447	F8WJE0;Q60710;F6TVP2;E9Q0K6;E9PYG9	Deoxynucleoside triphosphate triphosphohydrolase SAMHD1	Samhd1
27.0553	26.855	26.941	26.9737	26.8429	26.7175	26.8975	26.973	26.6034	26.5835	26.6625	27.0538		0.48842	0.351348	0.131919		1.07239	0.705209	0.312582	-0.0985031	-1.45035	Q8BL97	Serine/arginine-rich splicing factor 7	Srsf7
29.6623	29.4217	29.5194	29.8543	29.6692	29.6707	29.7478	29.5952	29.4724	29.4966	29.5035	29.6846		1.19455	0.0723705	0.131468		2.26743	0.229052	0.724739	0.0563321	0.568802	Q9CZX8;D3YUT3;D3YUG3;D3Z5R8;D3Z722;S4R223	40S ribosomal protein S19	Rps19
24.4666	24.9265	24.5428	25.0407	24.5621	24.0458	24.6594	24.1214	24.419	24.4483	24.2647	23.7312		0.233762	0.624323	0.13137		0.578828	0.973474	0.18272	-0.396965	-1.89913	Q8R0A0	General transcription factor IIF subunit 2	Gtf2f2
26.3364	26.1179	26.1396	26.4195	25.864	25.8401	25.9035	26.0951	25.8058	25.765	25.7341	25.8737		1.03748	0.102593	0.131037	+	2.00545	1.88387	0.038403	-0.327682	-3.48482	Q9DCL9	Multifunctional protein ADE2;Phosphoribosylaminoimidazole-succinocarboxamide synthase;Phosphoribosylaminoimidazole carboxylase	Paics
23.3015	23.0618	23.2073	23.5106	23.4979	23.3545	23.3148	23.8064	23.316	23.1723	23.4945	23.4689		0.433366	0.400677	0.130452		0.97183	0.751928	0.287028	0.223094	1.52938	Q922H4	Mannose-1-phosphate guanyltransferase alpha	Gmppa
23.7319	23.7167	23.4292	24.1557	23.0842	23.1456	23.2108	23.8516	23.2379	23.2283	23.3727	22.9329		0.266851	0.584369	0.130106		0.648056	0.956949	0.187711	-0.43532	-1.87168	A2AFQ9;E9PUU4;Q8BX17	Gem-associated protein 5	Gemin5
26.983	26.9896	27.0806	27.3083	26.9301	26.8862	27.2753	27.1109	26.7694	26.8845	26.9984	27.03		0.567705	0.292056	0.13006		1.21338	0.127193	0.841691	-0.0397539	-0.33906	P59325;Q8BVV6;A0A1Y7VJG2;A0A1Y7VNP4	Eukaryotic translation initiation factor 5	Eif5
25.1529	24.7706	24.9244	24.9189	24.8406	24.9033	25.1548	24.3522	24.8131	24.7135	25.1478	24.0584		0.178237	0.700209	0.12956		0.457542	0.290019	0.661951	-0.128975	-0.695373	B2RY56;S4R2B0	RNA-binding protein 25	Rbm25
24.9422	25.0891	24.7983	24.9577	24.7191	24.8463	25.1658	25.0004	24.8899	25.0549	24.9064	24.3622		0.302399	0.540538	0.129525		0.720304	0.0426832	0.948415	-0.0139132	-0.122645	Q9CZU3	Superkiller viralicidic activity 2-like 2	Skiv2l2
26.6424	26.7814	26.5929	27.2506	26.6963	26.5871	26.8014	27.149	26.7412	26.7588	26.5209	26.6978		0.430333	0.404114	0.128783		0.966215	0.0146742	0.982341	-0.00838566	-0.0434196	A2BFF8;Q3TPJ8;A2BFF5;A2BFF9;O88487	Cytoplasmic dynein 1 intermediate chain 2	Dync1i2
26.5526	26.2018	26.3755	26.4913	26.3261	26.1238	26.4817	26.5733	26.1695	26.2378	26.1805	26.4042		0.52699	0.322361	0.128223		1.14147	0.084102	0.893425	-0.0290599	-0.23241	Q99LP6	GrpE protein homolog 1, mitochondrial	Grpel1
28.3117	28.567	28.7664	28.6263	28.5893	28.3516	28.4661	28.8145	28.3028	28.4078	28.4538	28.5502		0.523604	0.324482	0.126733		1.13545	0.0313023	0.965359	-0.0124946	-0.090993	P62880;E9QKR0;D3Z1M1;D3YZX3;D3Z1T4	Guanine nucleotide-binding protein G(I)/G(S)/G(T) subunit beta-2	Gnb2
24.2076	24.2199	23.7604	23.9419	24.1689	23.497	23.5443	23.9243	23.6709	24.2758	22.9301	23.7549		0.149953	0.748776	0.1257		0.392828	0.604079	0.3778	-0.248822	-1.27686	Q9CW46;A0A1L1SRY4	Ribonucleoprotein PTB-binding 1	Raver1
27.0616	27.198	27.5521	27.5514	26.8599	26.6113	27.0971	26.6903	26.7352	26.5461	26.795	26.6806		0.474074	0.364177	0.125452	+	1.04642	1.72609	0.048963	-0.526096	-3.19198	P62835;A0A0G2JDL9;A0A0G2JE52	Ras-related protein Rap-1A	Rap1a
27.208	27.1954	27.4202	27.4755	27.3621	27.3733	27.3853	27.3987	27.2438	27.1418	27.1621	27.4705		0.82683	0.164459	0.125269		1.65506	0.322395	0.623204	0.0550604	0.760088	Q91YQ5	Dolichyl-diphosphooligosaccharide--protein glycosyltransferase subunit 1	Rpn1
23.6842	23.4357	23.5957	23.1814	24.2293	24.0503	24.0777	22.003	23.7917	23.5589	23.6184	22.8968		0.0787098	0.86348	0.123621		0.218558	0.076864	0.903122	0.115841	0.213789	Q8VE70;F8WI55	Programmed cell death protein 10	Pdcd10
22.3853	22.6772	20.4425	21.6695	21.7724	22.2568	22.2576	21.077	21.3913	21.8318	21.3868	22.2605		0.133351	0.777506	0.123334		0.353767	0.0284392	0.968601	0.0473089	0.0829173	A0A0R4J0K1;Q9ERR7	15 kDa selenoprotein	2015-09-01
29.624	29.6343	29.6824	29.7607	29.6214	29.66	29.633	29.8639	29.503	29.5448	29.6007	29.6369		0.984681	0.115329	0.123249		1.91774	0.109513	0.863863	0.0192456	0.296122	Q9JHU4	Cytoplasmic dynein 1 heavy chain 1	Dync1h1
23.892	23.9063	23.7911	23.7799	23.8801	23.3741	23.6367	24.6588	23.8017	23.5186	24.069	23.671		0.156019	0.739244	0.122336		0.406896	0.0570283	0.928646	0.0450892	0.161576	Q9JHW2	Omega-amidase NIT2	Nit2
25.307	25.4482	25.512	25.3695	25.4545	25.3048	25.2883	25.5358	25.0732	25.3876	25.4981	25.1365		0.470339	0.366376	0.121986		1.03963	0.0634256	0.923213	-0.0133438	-0.178612	Q80UE5;O70318;Q80UE4;A0A1W2P6I5	Band 4,1-like protein 2	Epb4,1l2;Epb41l2
25.0292	24.406	24.7493	25.2715	24.8486	24.8184	24.3864	24.7972	24.5627	24.5455	24.4613	24.7948		0.411615	0.422144	0.121572		0.931375	0.292787	0.660635	-0.15136	-0.700969	Q9JJA4	Ribosome biogenesis protein WDR12	Wdr12
28.6562	29.2584	29.1934	28.5586	29.0249	28.9913	29.0202	28.8363	28.9726	28.8269	28.3616	29.2265		0.267104	0.584703	0.121294		0.648577	0.102046	0.871008	0.0515289	0.277656	P51881	ADP/ATP translocase 2;ADP/ATP translocase 2, N-terminally processed	Slc25a5
27.6894	27.5459	27.7848	27.7336	28.0455	27.4719	27.9174	27.3356	27.7163	27.1998	27.7512	27.6182		0.229061	0.630088	0.121208		0.56882	0.00783123	0.991466	0.00417042	0.0233484	A0A1W2P6F6;A0A1W2P7Q9;Q60605;A0A1W2P6G5	Myosin light polypeptide 6	Myl6
25.1905	25.3357	25.3535	25.4985	25.3905	25.7134	25.29	24.9844	25.1224	25.2159	25.2319	25.3239		0.330973	0.507343	0.121059		0.776981	6.13064e-05	0.999796	3.00407e-05	0.000184402	A0A286YD12;Q91YP2	Neurolysin, mitochondrial	Nln
25.3985	25.7046	25.4342	25.6583	25.6377	25.737	25.5267	25.4141	25.4901	25.3699	25.4049	25.5693		0.706697	0.211729	0.120347		1.45288	0.106139	0.866828	0.0299959	0.287804	Q8BZN7;Q569Z6	Thyroid hormone receptor-associated protein 3	Thrap3
21.4923	21.5464	22.2309	22.4875	22.8256	23.7052	21.8621	23.6263	22.9037	22.933	22.4023	23.2998		0.0937855	0.839031	0.120136		0.256984	1.12282	0.139401	1.06557	2.14749	P0C7N9;D3Z016	Proteasome assembly chaperone 4	Psmg4
26.5284	26.6913	26.283	26.8715	26.2298	26.5501	26.6362	26.9955	26.3358	26.2579	26.5217	26.8169		0.242587	0.614381	0.119815		0.597492	0.0157367	0.982936	0.00934744	0.0465096	Q9WUM4	Coronin-1C	Coro1c
21.728	22.1276	22.9481	21.933	22.4288	22.6531	22.7165	21.8607	21.8397	22.4802	22.6774	22.1831		0.174134	0.708039	0.119677		0.448289	0.290889	0.66183	0.230593	0.697133	Q05186	Reticulocalbin-1	Rcn1
29.1789	29.7477	29.5839	29.5813	29.6338	29.6854	29.8105	29.5269	29.486	29.5245	29.6347	29.5343		0.903575	0.137295	0.119256		1.78298	0.475204	0.485531	0.141202	1.04847	P47738;A0A0G2JEU1	Aldehyde dehydrogenase, mitochondrial	Aldh2
24.6449	24.5686	24.5252	25.0559	24.6444	24.6858	24.6173	24.8867	24.8588	24.874	24.2735	24.3514		0.288766	0.555485	0.119115		0.692837	0.0247839	0.973273	0.00987148	0.0725389	A0A1B0GSX7;Q6PFD9;B2RQL0;A0A140T8J8	Nuclear pore complex protein Nup98-Nup96;Nuclear pore complex protein Nup98;Nuclear pore complex protein Nup96	Nup98
26.0756	26.2721	26.2796	26.4429	26.3177	26.3937	26.4176	26.5958	26.1934	26.2	26.4663	26.3903		0.624809	0.254816	0.118705		1.31275	0.862376	0.226677	0.16364	1.71438	O35857	Mitochondrial import inner membrane translocase subunit TIM44	Timm44
29.5187	29.6714	29.6975	29.9534	29.6972	29.5853	29.765	29.8905	29.5443	29.5642	29.5483	29.8092		0.618277	0.258914	0.118006		1.30146	0.0790671	0.900141	0.0242434	0.21948	P80317	T-complex protein 1 subunit zeta	Cct6a
24.5141	24.9394	24.5703	24.9277	24.618	24.6302	24.6427	25.5882	24.5948	24.9303	24.822	24.6603		0.183443	0.692489	0.117957		0.469221	0.196183	0.755764	0.131895	0.497519	A2AL50;Q8C0I1;H3BKN2;A2AL49	Alkyldihydroxyacetonephosphate synthase, peroxisomal	Agps
26.81	26.8923	26.898	26.9371	26.7941	26.8976	26.772	26.8023	26.5439	26.8134	26.7167	26.7214		0.95956	0.121978	0.117665		1.87602	0.890558	0.2162	-0.0678444	-1.76132	Q8BML9;D3Z158		Qars
24.0731	24.6488	24.692	24.2167	24.6874	25.1072	24.817	24.8899	24.9436	24.498	24.9387	24.6556		0.35651	0.480998	0.116399		0.826699	1.40716	0.0812919	0.467735	2.62808	Q8K021;Q3TSA8	Secretory carrier-associated membrane protein 1	Scamp1
28.741	28.678	28.5954	28.7308	28.9344	28.7575	28.5162	28.8554	28.6295	28.6272	28.5656	28.7786		0.526226	0.322603	0.115623		1.14011	0.354613	0.589411	0.0795588	0.823034	O35129;F6QPR1	Prohibitin-2	Phb2
23.3645	22.642	23.5116	23.2904	22.5912	23.0739	23.5531	23.1168	23.0288	22.8227	22.854	23.1685		0.216691	0.647508	0.115262		0.542272	0.166274	0.793914	-0.118387	-0.430439	J3QQ30;J3QPW1;P53810;F8WGG5	Phosphatidylinositol transfer protein alpha isoform	Pitpna
26.108	25.6828	26.0398	26.6221	26.6189	26.2661	26.3184	26.7987	26.5232	26.4006	26.4158	26.2076		0.342692	0.493846	0.113775		0.799901	0.839628	0.235888	0.387368	1.67644	P26645	Myristoylated alanine-rich C-kinase substrate	Marcks
30.5373	30.3813	30.7918	30.4613	30.7496	30.837	30.8305	31.1705	30.5762	30.7595	30.7333	31.0719		0.342912	0.494226	0.111703		0.800329	1.4758	0.0727798	0.353981	2.74677	P08249	Malate dehydrogenase, mitochondrial	Mdh2
24.8788	25.0646	25.6413	25.6471	25.1759	24.6887	24.3788	24.4145	24.4882	24.4572	24.5879	24.6823		0.233948	0.624191	0.110597		0.579223	1.26268	0.105839	-0.643472	-2.38203	Q9R1T2	SUMO-activating enzyme subunit 1;SUMO-activating enzyme subunit 1, N-terminally processed	Sae1
23.2235	23.101	23.1321	21.5688	23.1467	22.6376	23.0053	21.3083	22.7724	22.9863	22.9529	20.9465		0.060247	0.893346	0.109958		0.170171	0.153755	0.809851	-0.231862	-0.401658	S4R1J5;S4R2R4;Q05921	2-5A-dependent ribonuclease	Rnasel
25.1917	25.2169	25.4362	25.0887	25.1358	25.1424	25.1138	25.5855	25.076	24.9354	25.2528	25.2758		0.335325	0.503862	0.109364		0.785514	0.0278137	0.969202	0.0109787	0.0811469	A0A087WS29;A0A087WQQ5;A0A087WP85;A0A087WP14;A0A087WPX0;F8VQC7;A0A087WQF8;A0A087WP48;A0A087WS04;A0A087WQG4;A0A087WQD0;A0A087WNW3;A0A087WQI3;A0A087WPW5;A0A087WS23;A0A087WQ25;A0A087WRS1;Q61595	Kinectin	Ktn1
26.7129	26.7367	26.6234	26.6115	26.4938	26.7427	26.5463	26.5777	26.699	26.4861	26.4634	26.277		0.486732	0.353344	0.108735		1.06934	0.618175	0.366614	-0.0810175	-1.30128	Q99JI4	26S proteasome non-ATPase regulatory subunit 6	Psmd6
27.7627	27.5689	27.7144	27.8383	27.7398	27.7803	27.6962	27.7457	27.7662	27.6052	27.4984	27.659		0.94736	0.125213	0.108307		1.85576	0.122171	0.845657	0.019403	0.326971	Q8BFR5	Elongation factor Tu, mitochondrial	Tufm
22.0624	21.9833	21.7075	21.7278	22.5521	21.34	22.064	22.2938	21.5709	22.2872	21.8962	22.0627		0.135739	0.773105	0.108234		0.359438	0.291029	0.662578	0.192225	0.697415	Q924C1	Exportin-5	Xpo5
24.4489	24.4632	24.2623	24.278	24.1695	24.0456	23.8872	23.9653	24.357	23.5946	23.7623	23.9214		0.253203	0.603114	0.108059	+	0.619749	2.28485	0.0205091	-0.3462	-4.28277	A2ALF0;Q6NZB0;A2ALF3;F6TQL3	DnaJ homolog subfamily C member 8	Dnajc8
23.5586	23.8331	23.6229	23.6156	23.8582	23.7271	23.8023	23.3608	23.7679	23.7915	23.6857	23.0736		0.209737	0.657962	0.107435		0.527203	0.0841547	0.893764	0.0295835	0.232544	Q6PAC3	DDB1- and CUL4-associated factor 13	Dcaf13
20.8089	21.4346	22.393	21.5635	22.216	22.1083	22.1656	22.1233	22.4897	22.3357	21.3699	21.9888		0.165909	0.722822	0.107268		0.429606	0.941998	0.192993	0.603292	1.84685	E9QAT4;A2AIX1;F7BPW6		Sec16a
22.2348	22.7429	22.4775	21.5149	22.8938	21.4095	22.5171	23.968	22.468	22.9077	22.0327	22.9575		0.0658859	0.883465	0.105609		0.185113	0.327517	0.617981	0.454528	0.770186	O35134	DNA-directed RNA polymerase I subunit RPA1	Polr1a
25.9514	26.0402	26.1586	26.3244	26.4631	25.6462	26.4263	26.1983	26.1917	25.9712	26.0474	26.1019		0.217073	0.647332	0.105393		0.543096	0.117755	0.853501	0.0648251	0.316272	A0A087WQE6;A0A087WNT1;P83940;A0A087WPE4	Transcription elongation factor B polypeptide 1	Tceb1
22.7176	23.0495	23.3243	23.2463	22.7946	23.0766	23.3744	23.54	23.3006	23.1124	23.6117	22.3529		0.121142	0.796665	0.102004		0.324485	0.208828	0.745424	0.111942	0.525224	B1AZ46;Q8BKX1	Brain-specific angiogenesis inhibitor 1-associated protein 2	Baiap2
24.9194	24.7103	25.382	25.4403	25.0827	25.1662	25.2188	25.3959	25.0727	25.2536	25.2039	24.9254		0.465547	0.370551	0.102001		1.03091	0.21688	0.737751	0.102941	0.54268	P51855;Q3UEE2	Glutathione synthetase	Gss
23.3894	23.5586	23.295	23.4124	23.2421	23.3957	23.4202	23.5989	23.007	23.3969	23.4089	23.4377		0.347195	0.489599	0.10163		0.80866	0.00142093	0.999792	0.000389099	0.00426732	Q3TAW3;E9Q296;Q8C178;Q9EPL9	Acyl-coenzyme A oxidase;Peroxisomal acyl-coenzyme A oxidase 3	Acox3
26.7627	26.5782	26.7025	26.8387	26.5816	26.6276	26.5051	26.8836	26.4982	26.5021	26.5638	26.6278		0.537021	0.314334	0.10147		1.15928	0.302018	0.648123	-0.0710673	-0.719539	F8WIT2;P14824	Annexin;Annexin A6	Anxa6
28.5199	28.3195	28.2721	28.4846	28.4904	28.3088	28.2444	28.6195	28.3608	28.1939	28.1345	28.5712		0.329623	0.509111	0.100679		0.774328	0.0562946	0.929529	0.0167556	0.159609	Q3TW96	UDP-N-acetylhexosamine pyrophosphorylase-like protein 1	Uap1l1
25.7199	25.5907	25.4952	25.6827	25.2922	25.3273	24.9872	25.7499	24.9563	25.3928	24.8132	25.7953		0.138711	0.768064	0.0997591		0.366471	0.865108	0.226169	-0.282989	-1.71894	P38060	Hydroxymethylglutaryl-CoA lyase, mitochondrial	Hmgcl
24.158	23.9504	24.0393	24.6246	24.03	24.4057	24.3439	24.503	24.233	24.1975	23.9808	24.473		0.289284	0.555187	0.0996308		0.693886	0.293763	0.659464	0.127616	0.702937	Q9D0I8;A2AMV1	mRNA turnover protein 4 homolog	Mrto4
24.2066	24.4973	23.9382	25.3298	24.5345	24.5054	24.2835	24.8426	24.4515	24.732	23.2436	25.3438		0.0780176	0.862485	0.0987878		0.216771	0.0528412	0.93478	0.0484891	0.150318	E9PYH2;Q91V12	Cytosolic acyl coenzyme A thioester hydrolase	Acot7
26.5468	26.5495	26.626	26.6123	26.8175	26.5923	26.7396	27.2178	26.8876	26.7598	26.5929	26.7323		0.278577	0.569218	0.0986433		0.672115	0.97845	0.180709	0.258136	1.90739	Q8K4Z5	Splicing factor 3A subunit 1	Sf3a1
24.1284	24.4261	24.4049	24.3958	24.2348	23.9325	24.4963	24.6016	23.9381	24.6174	23.7248	24.5934		0.135709	0.772946	0.0978541		0.359368	0.0477099	0.941688	-0.0225272	-0.136405	P47968	Ribose-5-phosphate isomerase	Rpia
29.2653	29.2326	29.2337	29.6708	29.0321	29.1192	29.0766	29.1886	28.9963	29.0803	29.0084	28.9507		1.16955	0.0766729	0.0952044		2.22555	1.15372	0.130899	-0.246469	-2.19909	Q99KQ4	Nicotinamide phosphoribosyltransferase	Nampt
26.2415	26.5084	26.6065	26.5409	26.6967	26.5595	26.5098	27.3591	26.5491	26.5829	26.7155	26.8997		0.172829	0.70954	0.0944533		0.445338	0.702193	0.313547	0.306921	1.44523	P84089;G3UW85;A0A1W2P7H9;A0A1W2P7T3	Enhancer of rudimentary homolog	Erh
28.2836	28.3858	28.2512	28.5509	28.5738	28.4737	28.4942	28.6361	28.5683	28.4202	28.4188	28.393		0.86904	0.1469	0.0943756		1.72549	1.20799	0.117219	0.176573	2.28998	Q99K85;Q3U6K9	Phosphoserine aminotransferase	Psat1
23.7204	20.9808	22.8518	22.3642	22.5863	22.338	22.5252	21.0826	22.6653	22.5472	21.3654	21.5778		0.0693082	0.878611	0.0941248		0.19411	0.203739	0.751527	-0.346228	-0.514119	A2A9P6;P24788	Cyclin-dependent kinase 11B	Cdk11b
30.3119	30.5809	30.677	30.5773	30.427	30.744	30.8991	30.7705	30.4775	30.6556	30.4947	30.8427		0.294241	0.548907	0.0925574		0.703903	0.653387	0.341821	0.173371	1.36193	P05213;A0A0A0MQA5;P68368;A0A2R8VHF3	Tubulin alpha-1B chain;Tubulin alpha-4A chain	Tuba1b;Tuba4a
25.0903	25.2439	25.1452	25.6018	24.8052	24.9054	25.0814	24.5799	24.9097	24.7302	25.0022	24.3654		0.206193	0.660642	0.0910697		0.519481	1.47711	0.0728184	-0.427357	-2.74904	A0A2R8VKL5;E9Q066;G3X9Q6;Q8BWW4;A0A2R8W6Y5	La-related protein 4	Larp4
27.036	26.9477	27.4459	27.4504	28.0043	26.0886	27.1181	27.5051	27.5705	26.9009	27.3064	26.5761		0.0700622	0.877101	0.0905261		0.196085	0.0330468	0.963988	-0.0409856	-0.0958907	A6PWS5		Gsn
22.9619	23.0832	22.7332	23.3742	23.2531	22.9165	22.9592	23.4706	22.6811	22.8614	23.1484	23.547		0.150292	0.748922	0.0903525		0.393618	0.242998	0.711978	0.111696	0.598359	A0A0R4J1N8;Q8CEE7;D3YVJ8	Retinol dehydrogenase 13	Rdh13
24.58	24.5577	23.8694	24.783	24.0917	24.4692	24.3344	24.542	24.0713	24.2722	24.2173	24.516		0.275032	0.572534	0.0901241		0.664866	0.151462	0.811356	-0.0881953	-0.396338	Q9D662;A2ANA0	Protein transport protein Sec23B	Sec23b
24.6664	24.8871	24.7192	24.8408	24.76	24.3885	24.8855	24.8665	24.5241	24.821	24.5124	24.6827		0.27198	0.577317	0.0900698		0.658608	0.162088	0.798054	-0.0532317	-0.420864	Q3TWV4;P84091	AP-2 complex subunit mu	Ap2m1
24.6293	24.5711	24.6122	24.7525	24.8113	24.8395	24.6632	24.774	24.9038	25.0488	24.7603	24.0196		0.145711	0.755277	0.0888848		0.382929	1.26113	0.105968	0.13071	2.37943	A0A0R4J0V5;P08775	DNA-directed RNA polymerase II subunit RPB1	Polr2a
25.2085	25.5126	25.2404	25.1587	25.4517	24.951	25.0547	25.6308	24.9835	25.2256	25.2245	25.3004		0.199712	0.669038	0.0885377		0.505289	0.0150434	0.982823	-0.00798798	-0.0444942	Q5SVG5;Q5SVG4;O35643	AP-1 complex subunit beta-1	Ap1b1
23.651	23.414	23.2229	23.59	22.7335	22.7152	22.4206	21.4156	23.2446	23.1991	20.5767	21.915		0.0431641	0.925265	0.087337	+	0.123967	1.91011	0.0373228	-1.14827	-3.53456	Q91XU3	Phosphatidylinositol 5-phosphate 4-kinase type-2 gamma	Pip4k2c
23.3655	20.7869	22.968	22.6928	22.7931	22.2131	22.6844	23.3273	23.0663	23.6112	20.9676	23.0237		0.0488703	0.913677	0.0872869		0.139563	0.192161	0.761505	0.301171	0.488629	Q91WM3	U3 small nucleolar RNA-interacting protein 2	Rrp9
24.945	24.7706	24.874	24.9024	24.5008	24.7582	24.7153	24.5038	24.3893	24.7678	24.2078	24.7649		0.224387	0.636682	0.0870519	+	0.558826	1.7647	0.0471765	-0.25349	-3.26267	Q99L04	Dehydrogenase/reductase SDR family member 1	Dhrs1
24.9294	25.0212	25.1993	22.159	25.6419	24.7346	22.709	21.7879	24.6165	24.2559	22.1831	23.4697		0.0287276	0.950337	0.0870256		0.0837328	0.21143	0.743416	-0.608863	-0.530882	A2A839;A2A838;A2A842;A2A841;P48193;A0A1D5RLV1;A2AD32	Protein 4,1	Epb4,1;Epb41
25.0423	24.7427	24.8679	24.775	24.7962	25.2941	24.8021	24.9839	25.1499	24.8065	25.1564	24.4223		0.155875	0.738981	0.0852609		0.406562	0.359128	0.585678	0.112094	0.83175	Q9CPT4	Myeloid-derived growth factor	Mydgf
25.6669	25.6571	25.781	25.8557	25.8017	25.4943	25.1496	25.9662	25.3874	25.2246	25.7234	25.7381		0.146111	0.754895	0.0845776		0.383864	0.310739	0.638355	-0.137232	-0.736968	Q61881	DNA replication licensing factor MCM7	Mcm7
26.1073	26.1017	26.278	25.7384	26.1598	26.2784	26.0402	25.9952	25.9411	25.8361	26.2311	26.1358		0.316204	0.525298	0.0823865		0.747831	0.186702	0.76546	0.0620475	0.476498	Q9JHU9	Inositol-3-phosphate synthase 1	Isyna1
27.6756	27.6647	27.7721	27.8002	27.5204	27.5549	27.4525	27.1629	27.3371	27.3719	27.3862	27.2662		0.386412	0.44881	0.0822935	+	0.883912	1.73087	0.0485732	-0.305491	-3.2007	Q9DBG3;H3BIY9;H3BKM0	AP-2 complex subunit beta;AP complex subunit beta	Ap2b1
27.9078	27.8563	27.8533	28.0709	27.7653	27.9928	28.2738	27.6309	27.8331	27.7421	28.0704	27.6884		0.197646	0.672093	0.0822101		0.500744	0.0144291	0.982459	-0.00639772	-0.0427061	Q6ZWZ7;Q9CPR4	60S ribosomal protein L17	Rpl17
29.3099	28.9969	29.1808	29.4683	29.1657	29.2186	29.2069	29.5294	29.1116	29.1062	29.1481	29.4264		0.303308	0.539788	0.082058		0.722125	0.117564	0.852813	0.0411777	0.315808	P29341	Polyadenylate-binding protein 1	Pabpc1
29.7113	29.9296	29.8065	29.9691	29.6385	29.4122	29.7519	29.8899	29.4864	29.6689	29.5996	29.6181		0.311717	0.530356	0.0798817		0.738914	0.762893	0.280387	-0.180978	-1.54784	P80318;E9Q133;Q3U0I3;F6Q609	T-complex protein 1 subunit gamma	Cct3
26.5094	26.5933	26.513	26.9528	26.1489	26.4266	26.5841	26.6755	26.338	26.4947	26.4714	26.2129		0.243764	0.613482	0.0795341		0.599972	0.545287	0.419158	-0.183394	-1.17391	Q8BGZ6;P51569	Alpha-galactosidase A	Gla
27.027	26.9925	27.0778	26.9653	27.1958	27.2406	27.0289	27.1316	27.1375	27.0361	27.0367	27.0711		0.748758	0.192685	0.0788674		1.52403	1.37456	0.0871952	0.133608	2.57215	P35564	Calnexin	Canx
24.9157	24.5995	24.9073	24.3343	24.6276	24.9902	24.2331	25.4147	24.6593	24.4759	24.9072	24.908		0.106309	0.819528	0.0787811		0.288224	0.171047	0.787085	0.127199	0.4413	Q7TMQ7;S4R1X1	WD repeat-containing protein 91	Wdr91
29.0575	29.013	29.1459	29.4311	29.3785	29.3717	29.6178	29.5461	29.3932	29.3212	29.2523	29.6324		0.324317	0.516149	0.0787234		0.76388	1.51848	0.0676039	0.316653	2.82122	Q01853	Transitional endoplasmic reticulum ATPase	Vcp
24.0969	23.6229	24.004	24.2482	24.0973	23.9835	24.4647	24.643	24.4101	24.3523	23.9387	24.174		0.161062	0.730822	0.078371		0.41851	0.729439	0.299266	0.304121	1.49141	Q9DBR1	5-3 exoribonuclease 2	Xrn2
27.0899	27.2737	27.3646	27.0861	27.7142	27.6623	27.7035	27.424	27.6568	27.4093	27.6656	27.4642		0.349252	0.487488	0.077033	+	0.812653	2.3137	0.0189367	0.422418	4.3436	O55143	Sarcoplasmic/endoplasmic reticulum calcium ATPase 2	Atp2a2
32.1879	32.3149	32.219	32.1407	32.2158	32.3325	32.2635	32.26	32.1566	32.2804	32.1527	32.1797		1.01353	0.107862	0.0755472		1.96565	0.55344	0.415894	0.052268	1.1883	P20029	78 kDa glucose-regulated protein	Hspa5
21.9693	22.4979	21.8477	22.2907	22.3283	22.4284	22.7245	22.4628	22.0891	22.4616	22.5346	22.5654		0.210453	0.65691	0.0733447		0.528759	1.00877	0.171919	0.3346	1.95775	P41241;A0A1L1SR46;A0A1L1STA1	Tyrosine-protein kinase CSK	Csk
26.7234	26.6364	26.7125	26.9063	26.6054	26.8208	26.9928	27.0181	26.7729	26.7397	26.6285	27.0034		0.239886	0.617355	0.0731473		0.591797	0.465511	0.493832	0.114601	1.03084	Q9D0R2	Threonine--tRNA ligase, cytoplasmic	Tars
24.0512	23.687	24.03	24.4519	24.6441	25.1914	24.509	24.8147	24.7939	24.7308	24.2213	25.1226		0.113313	0.808402	0.0726199	+	0.305444	1.84656	0.0419639	0.734749	3.41461	Q3UIX4;F6RDI8;E9Q6E5;D3Z4B0;F6TN80;D6RE22		Srsf11
26.2143	25.4238	25.533	25.0589	25.5496	25.331	25.7731	25.8157	25.6571	25.8084	25.514	25.2005		0.162854	0.728781	0.0723529		0.422619	0.0812276	0.897967	0.0598474	0.225041	P15626;D3YX76	Glutathione S-transferase Mu 2	Gstm2
23.648	23.6132	23.4527	23.8319	23.7172	23.7395	23.3923	24.6442	24.0837	23.8291	23.7838	23.5074		0.0895698	0.844049	0.0723481		0.246332	0.36654	0.580318	0.236848	0.846005	Q8BZA9	Fructose-2,6-bisphosphatase TIGAR	Tigar
24.1296	24.1883	23.8181	22.658	23.8909	23.5986	23.5333	21.4562	24.0284	23.991	23.5877	20.5839		0.0246134	0.954943	0.0719805		0.0720528	0.380196	0.566722	-0.578754	-0.872102	Q99L13	3-hydroxyisobutyrate dehydrogenase, mitochondrial	Hibadh
27.7143	27.33	27.5147	28.2594	27.766	27.4092	27.2853	27.6605	27.5278	27.0925	27.4924	27.7214		0.160136	0.732103	0.0717354		0.416382	0.322282	0.622856	-0.174317	-0.759865	P08228	Superoxide dismutase [Cu-Zn]	Sod1
27.4802	27.5984	27.5581	28.0158	27.3191	27.4222	27.3977	27.5909	27.2842	27.3225	27.3676	27.4777		0.43779	0.396612	0.0694609		0.980006	0.874098	0.22362	-0.230646	-1.73392	Q542I8;P11835;M0QWA7	Integrin beta;Integrin beta-2	Itgb2
26.7544	26.3845	26.5518	26.4345	26.6798	26.8246	26.896	26.3856	26.7603	26.6296	26.1612	26.9577		0.127721	0.786083	0.0692749		0.340325	0.549991	0.415587	0.165166	1.18221	Q9CQE8	UPF0568 protein C14orf166 homolog
28.4126	28.4797	28.3164	28.6515	28.339	28.417	28.2421	28.5105	28.2383	28.3829	28.243	28.3696		0.444791	0.390639	0.068749		0.992907	0.431367	0.519295	-0.0878773	-0.968132	Q9CZD3	Glycine--tRNA ligase	Gars
23.6821	24.0729	23.6295	22.3181	24.0315	24.2384	24.0895	22.1348	23.7172	23.7077	24.2648	22.5295		0.0385541	0.934787	0.0687475		0.111242	0.117322	0.85274	0.19792	0.31522	Q8R3Q6;F8WJI3	Coiled-coil domain-containing protein 58	Ccdc58
26.4554	26.4695	26.5825	26.2996	26.9827	26.9583	26.833	26.9628	26.9008	26.9423	26.9325	26.6881		0.443094	0.391989	0.0682797	+	0.989783	3.42477	0.00386207	0.482446	7.15468	Q60817;P70670	Nascent polypeptide-associated complex subunit alpha;Nascent polypeptide-associated complex subunit alpha, muscle-specific form	Naca
23.5897	24.2634	24.5031	24.234	23.9909	24.2565	23.9476	23.9646	23.6046	24.3145	24.1312	23.8368		0.150296	0.749293	0.0681243		0.393627	0.204598	0.751143	-0.107619	-0.515998	Q8K3X4	Interferon regulatory factor 2-binding protein-like	Irf2bpl
21.9015	21.6611	21.8903	22.6422	21.7906	21.6085	21.7929	22.6531	21.6683	22.4349	21.782	21.6914		0.0816715	0.857896	0.0671496		0.226181	0.0703961	0.911317	-0.0624766	-0.196959	P53702;G3UXK7	Cytochrome c-type heme lyase	Hccs
25.8668	25.6905	25.6448	25.1611	25.9237	25.6387	25.015	26.2089	25.9014	25.582	25.153	25.8821		0.0778798	0.862456	0.0669684		0.216416	0.134563	0.833432	0.105784	0.356647	P24527	Leukotriene A-4 hydrolase	Lta4h
27.5029	27.3746	27.3106	27.6828	27.4139	27.5497	27.6279	27.6598	27.4576	27.3773	27.3833	27.7657		0.255987	0.599496	0.066843		0.625549	0.428771	0.521345	0.0950694	0.963322	P26443	Glutamate dehydrogenase 1, mitochondrial	Glud1
23.3745	22.3675	23.4485	22.5789	23.432	22.3515	22.8053	23.2671	23.6229	20.586	23.1884	24.1924		0.0273506	0.952231	0.0665641		0.0798346	0.0200454	0.978952	0.0216441	0.0589676	Q91UZ5	Inositol monophosphatase 2	Impa2
29.5442	29.4836	29.556	29.6495	29.5163	29.3571	29.2488	29.4312	29.2924	29.3015	29.3621	29.3348		0.511256	0.334052	0.0656447		1.11341	1.36962	0.0873571	-0.169946	-2.5637	Q6ZWZ6;F7AEH4;A0A1W2P7A1;P63323	40S ribosomal protein S12	Rps12
25.5497	25.6576	25.7049	26.3219	25.9591	25.7148	25.5933	25.0262	25.4747	25.5136	25.5661	25.4782		0.122638	0.793816	0.0652108		0.3281	0.39108	0.558148	-0.235172	-0.892752	Q9CXT8	Mitochondrial-processing peptidase subunit beta	Pmpcb
22.1463	22.3709	21.6784	23.1153	22.1638	22.9357	22.5676	21.1374	22.3544	21.8734	22.2613	22.0557		0.0568843	0.89946	0.0649018		0.16119	0.0943047	0.878275	-0.126607	-0.258292	Q8VBT9	Tether containing UBX domain for GLUT4	Aspscr1
27.0574	27.0584	26.8865	27.1374	26.7893	26.7948	26.6554	26.6948	26.7384	26.7401	26.5107	26.6919		0.438605	0.396265	0.0632944	+	0.981509	2.50568	0.0139355	-0.301347	-4.76162	Q9ERU9	E3 SUMO-protein ligase RanBP2	Ranbp2
27.1145	27.1686	27.3684	27.4348	27.3748	27.4959	27.3734	27.5986	27.33	27.3885	27.3763	27.4962		0.434776	0.399477	0.0629549		0.974438	1.03798	0.161003	0.189074	2.00627	Q7M739;F6ZDS4	Nucleoprotein TPR	Tpr
24.2421	24.5146	24.549	24.7221	24.7208	24.4855	24.7833	25.2833	24.549	24.4149	24.6108	25.4473		0.0783776	0.862842	0.0627141		0.217701	0.792066	0.263202	0.31128	1.59686	Q80Y81;B1ATP7	Zinc phosphodiesterase ELAC protein 2	Elac2
25.0947	25.2667	25.1748	25.5089	25.3518	24.9947	25.1839	25.0641	25.1327	24.8239	25.1502	25.2371		0.208611	0.658629	0.0626736		0.524753	0.419959	0.52941	-0.112669	-0.946946	Q3TVK3;Q9Z2W0;Q8BPW9	Aspartyl aminopeptidase	Dnpep
26.0978	25.9441	25.9903	26.5167	26.1055	25.9561	26.0382	26.0744	26.0884	25.9091	25.9369	25.9899		0.574574	0.287914	0.0624795		1.22542	0.2908	0.661497	-0.0936937	-0.696952	P29758	Ornithine aminotransferase, mitochondrial	Oat
25.3149	25.6921	25.6459	25.3138	25.5392	25.5386	25.481	25.5392	25.4699	25.3671	25.4398	25.5738		0.655667	0.238472	0.0618305		1.36584	0.117758	0.853957	0.0328398	0.316279	A2AH25;Q5FWK3	Rho GTPase-activating protein 1	Arhgap1
30.1232	29.9432	30.1456	30.646	29.9764	30.1167	30.1321	30.0979	29.8639	29.9592	29.9056	30.3472		0.210821	0.656313	0.06178		0.52956	0.375697	0.57107	-0.133768	-0.863528	P97351	40S ribosomal protein S3a	Rps3a
22.7206	22.3518	22.1638	22.9019	22.6527	22.7554	21.8376	22.8152	22.6661	21.7877	22.6803	22.6796		0.0692635	0.878315	0.0617747		0.193993	0.0232209	0.974101	-0.0193176	-0.0680771	Q922J9;D3Z5W6;D3Z4N9	Fatty acyl-CoA reductase 1	Far1
22.191	23.1292	23.4283	22.5625	22.9509	23.0113	23.3262	23.3852	23.179	22.9365	23.2372	23.0766		0.187188	0.686921	0.0610447		0.477582	0.526208	0.43334	0.340643	1.14008	P70279;A2ALA0	Surfeit locus protein 6	Surf6
22.9392	23.0758	22.8852	22.8994	23.0018	23.102	23.2572	22.6873	22.8478	23.3302	22.9142	22.7129		0.127176	0.787248	0.0608196		0.339019	0.191014	0.762125	0.062192	0.486085	F8WHU5;Q4VA53	Sister chromatid cohesion protein PDS5 homolog B	Pds5b
25.3974	25.5549	25.7712	24.9646	25.2232	25.4851	25.7259	25.5958	25.8057	25.3126	25.6023	25.0741		0.113145	0.808265	0.0588517		0.305031	0.163801	0.796444	0.0855074	0.424789	P56394	Cytochrome c oxidase copper chaperone	Cox17
26.3737	26.3749	26.2918	26.7225	26.5291	26.3686	26.3224	26.3986	26.45	26.3178	26.123	26.495		0.251525	0.604297	0.0582314		0.616245	0.128117	0.839845	-0.036057	-0.341275	A0A0R4J0G0;Q8BH04;A0A2I3BQL9;A0A2I3BS39;A0A2I3BRX1	Phosphoenolpyruvate carboxykinase [GTP], mitochondrial	Pck2
25.7727	25.9599	25.7896	25.9788	25.9759	26.0633	26.0254	25.8052	25.8873	25.8169	25.8638	26.0696		0.307737	0.534814	0.0580664		0.730982	0.542623	0.42093	0.0922198	1.1692	Q8JZQ2	AFG3-like protein 2	Afg3l2
26.6281	26.1902	26.5187	26.5173	26.6732	26.2228	26.376	26.428	26.3389	26.513	26.2936	26.3233		0.218621	0.645807	0.0578098		0.546435	0.106989	0.866963	-0.0385914	-0.289903	Q8CDN6	Thioredoxin-like protein 1	Txnl1
23.9666	24.025	23.9577	22.1065	24.1122	24.3327	24.0612	24.322	24.0976	24.1646	24.1885	24.1479		0.336105	0.503661	0.0573559		0.78704	0.711023	0.309167	0.693076	1.46022	Q8C0M9	Isoaspartyl peptidase/L-asparaginase;Isoaspartyl peptidase/L-asparaginase alpha chain;Isoaspartyl peptidase/L-asparaginase beta chain	Asrgl1
25.6038	25.8234	25.7339	25.217	26.2862	26.0373	26.0258	26.0656	26.2551	26.0396	26.1909	25.7033		0.157584	0.736537	0.0565104	+	0.410507	1.87179	0.0392985	0.509208	3.46203	F2Z456;Q9DCN2;A0A0A0MQM3	NADH-cytochrome b5 reductase;NADH-cytochrome b5 reductase 3;NADH-cytochrome b5 reductase 3 membrane-bound form;NADH-cytochrome b5 reductase 3 soluble form	Cyb5r3
26.4968	25.694	25.9638	26.1632	26.9109	26.2626	26.3859	26.6542	26.0973	26.758	26.636	26.507		0.0966804	0.835464	0.0538287		0.264259	1.11269	0.141922	0.473942	2.1306	P62774;A0A0J9YV46	Myotrophin	Mtpn
26.7734	26.513	26.7869	26.7477	26.7221	26.8028	26.6748	26.8352	26.6337	26.6698	26.7938	26.7234		0.480749	0.357282	0.0535622		1.05852	0.302017	0.647699	0.0534673	0.719537	Q99MN1;Q8R2P8	Lysine--tRNA ligase	Kars
26.7552	26.3291	26.2893	27.268	26.6273	26.7909	26.8135	26.9985	26.8293	26.8428	26.6539	26.6927		0.238721	0.617903	0.0528765		0.589336	0.249232	0.705191	0.147146	0.611449	P32921	Tryptophan--tRNA ligase, cytoplasmic;T1-TrpRS;T2-TrpRS	Wars
27.0663	27.049	27.213	27.3186	27.1945	27.1698	26.7266	27.4421	26.967	26.9714	27.2353	27.1545		0.116719	0.802984	0.0512395		0.313752	0.0623093	0.924739	-0.0284548	-0.175653	Q04750	DNA topoisomerase 1	Top1
31.1963	31.1682	31.1046	31.3202	31.069	31.1112	31.0854	31.1868	31.0432	31.0561	31.0388	31.1108		0.82217	0.165955	0.0508914		1.64727	0.801853	0.256719	-0.0842228	-1.61326	P58252	Elongation factor 2	Eef2
23.5623	23.9608	23.9845	24.0086	23.7411	23.8311	23.8281	23.7846	23.9384	23.7779	23.9605	23.3065		0.122821	0.793773	0.0504217		0.328541	0.325387	0.619368	-0.0828285	-0.765991	Q8R3N6	THO complex subunit 1	Thoc1
21.6712	23.5601	23.776	24.3099	23.6128	23.8828	23.3301	23.6469	23.4061	23.7489	24.1397	22.9792		0.0649645	0.884882	0.0496464		0.182682	0.194192	0.758164	0.288857	0.493123	Q9R1T4	Septin-6	2006-09-01
27.1504	27.0743	27.0529	27.2065	27.1977	27.1348	26.8313	27.5831	27.2266	27.0898	27.0344	27.2018		0.111726	0.810812	0.0485582		0.301557	0.159379	0.800973	0.0656896	0.414641	Q9CZ44;A2AT02	NSFL1 cofactor p47	Nsfl1c
24.4426	23.8568	24.5567	24.3497	24.2832	23.8176	23.7148	24.7233	24.221	24.2017	24.4893	23.4329		0.052449	0.907976	0.0484843		0.14926	0.243163	0.712357	-0.166709	-0.598707	Q5SUT0;Q5SUS9;Q61545	RNA-binding protein EWS	Ewsr1
20.957	22.871	23.1169	21.8254	22.3352	20.9613	22.4746	23.5605	22.1413	22.7142	22.4834	21.8003		0.0289862	0.950212	0.0480738		0.0844639	0.0686463	0.914367	0.140319	0.192374	O35459;F7B227	Delta(3,5)-Delta(2,4)-dienoyl-CoA isomerase, mitochondrial	Ech1
23.4191	23.0931	21.3037	22.6984	23.5093	23.995	24.6398	23.2663	23.7774	23.9491	23.9263	23.5663		0.0532946	0.906494	0.0478187		0.151542	1.15646	0.130517	1.22403	2.20366	Q9CQE1;B1AWZ5	Protein NipSnap homolog 3B	Nipsnap3b
30.4948	30.4794	30.4464	30.8536	30.2206	30.2148	30.3321	30.1268	30.0702	30.1768	30.0972	30.3593		0.250777	0.604426	0.0476875	+	0.614682	1.78718	0.0457852	-0.344984	-3.30413	P07356;B0V2N7;B0V2N8;B0V2N5	Annexin A2;Annexin	Anxa2
28.1723	28.2022	28.0477	28.2251	28.1649	28.1218	28.2585	27.9575	27.972	28.1749	28.0726	28.1008		0.245008	0.61221	0.045578		0.602587	0.191378	0.762569	-0.0361814	-0.486893	A2AVJ7;Q99PL5	Ribosome-binding protein 1	Rrbp1
26.8535	26.8298	26.9272	27.2597	26.846	27.0209	27.0198	26.8801	26.8469	26.9467	26.7352	27.0592		0.214808	0.650226	0.0447092		0.538203	0.0854007	0.892834	-0.0258493	-0.235727	P27612	Phospholipase A-2-activating protein	Plaa
22.6819	22.1456	22.3759	22.5043	23.0431	23.1791	22.2456	22.5126	22.0933	22.4723	22.8563	23.3797		0.044271	0.923934	0.0447087		0.127005	0.609846	0.37371	0.318143	1.28686	Q05CL8	La-related protein 7	Larp7
24.9991	25.2997	25.1356	25.6902	24.8127	24.9223	24.8017	24.3414	24.5299	24.5746	24.7951	24.8026		0.110371	0.8128	0.0440097		0.298231	1.53162	0.0662157	-0.561621	-2.84426	P63085	Mitogen-activated protein kinase 1	Mapk1
26.711	26.953	27.1036	26.729	27.0531	27.1454	27.1757	27.3701	27.1079	27.1717	27.2767	27.0147		0.197927	0.671812	0.0433474		0.501363	1.4502	0.0735965	0.311934	2.70234	P42208;E9Q3V6;F6WYM0;D3YYB1;D3Z3C0;D3Z1S1	Septin-2	2002-09-01
29.0353	29.0616	29.0859	29.3298	28.9834	28.854	28.9729	29.1836	28.9628	28.9184	28.9069	29.0329		0.236027	0.62175	0.0432239		0.583634	0.643738	0.348649	-0.129707	-1.34536	P80315;G5E839	T-complex protein 1 subunit delta	Cct4
24.5515	24.112	24.6727	24.366	24.555	24.4748	24.201	24.5545	24.6808	24.3342	24.2276	24.3705		0.125531	0.788299	0.043067		0.335067	0.0491727	0.939761	0.0207939	0.140385	Q6PB44	Tyrosine-protein phosphatase non-receptor type 23	Ptpn23
28.4103	28.5476	28.2072	28.8231	28.3758	28.3749	28.7478	28.6966	28.5133	28.151	28.5545	28.8118		0.0883164	0.845659	0.041142		0.243151	0.117567	0.853268	0.0517368	0.315816	Q9WTP6	Adenylate kinase 2, mitochondrial;Adenylate kinase 2, mitochondrial, N-terminally processed	Ak2
22.97	23.3695	23.2736	22.8642	23.3074	23.0516	23.5807	22.6386	23.191	23.3705	22.9602	22.8942		0.0632317	0.887146	0.0406356		0.178099	0.0374796	0.957145	0.0252948	0.10826	Q921M7;A0A2I3BRN5	Protein FAM49B	Fam49b
24.0231	24.3001	24.1212	24.4892	23.9459	23.8887	24.1221	24.3942	24.057	24.171	24.1645	23.7975		0.103371	0.824047	0.0402546		0.280948	0.422108	0.527837	-0.145644	-0.950948	Q9EP69	Phosphatidylinositide phosphatase SAC1	Sacm1l
29.109	28.952	29.0243	29.0952	28.769	28.9324	28.7458	28.7478	28.7392	28.6171	28.9474	28.7303		0.192705	0.678779	0.0402441	+	0.489833	2.28183	0.0206228	-0.246405	-4.27644	O09131	Glutathione S-transferase omega-1	Gsto1
23.5217	23.4492	23.4085	23.5186	23.104	23.4752	22.3396	23.782	23.5627	22.9938	23.0061	22.9869		0.0383558	0.934884	0.037847		0.110692	0.426047	0.523601	-0.299298	-0.958267	A2AG68;Q64430	Copper-transporting ATPase 1	Atp7a
25.8136	25.9413	26.0703	26.0451	25.8505	25.9465	25.8512	26.0466	25.9375	25.8255	25.9715	25.8115		0.245982	0.610838	0.0371876		0.604634	0.237333	0.715442	-0.0438776	-0.5864	A0A171KXD3;Q9JIF0;A0A140LJF4;A0A140LHF7	Protein arginine N-methyltransferase 1	Prmt1
21.0735	21.2989	22.0551	22.6175	21.7382	22.0296	21.7435	20.2074	21.2895	20.272	21.3165	22.6939		0.0192849	0.963575	0.0366979		0.056777	0.248244	0.706466	-0.331628	-0.609378	Q8BU11	TOX high mobility group box family member 4	Tox4
23.593	23.7562	23.7125	23.9329	23.2271	23.3052	23.0559	23.2215	23.7807	23.3974	21.8422	23.6455		0.0272946	0.952138	0.0359774	+	0.0796758	3.09787	0.00837037	-0.546242	-6.21939	Q5SWN2;Q8VEE4	Replication protein A 70 kDa DNA-binding subunit;Replication protein A 70 kDa DNA-binding subunit, N-terminally processed	Rpa1
27.6154	27.6136	27.5047	27.4181	27.3035	27.733	27.2474	27.9672	27.3596	27.6844	27.5077	27.5555		0.0692101	0.87752	0.0359707		0.193853	0.0484248	0.941155	0.0248256	0.138351	P57759	Endoplasmic reticulum resident protein 29	Erp29
27.2509	27.5568	27.5958	27.6928	27.4889	27.6347	27.7302	27.5266	27.4259	27.5187	27.6574	27.6375		0.178392	0.700244	0.0352149		0.457892	0.265738	0.687259	0.071013	0.645759	Q9EQK5;E9Q3X0	Major vault protein	Mvp
30.0985	30.095	30.0599	30.2686	29.8062	29.9164	30.0903	30.1535	29.8048	29.9185	30.0587	30.0449		0.132053	0.779781	0.0348768		0.350678	0.73696	0.295174	-0.1389	-1.50412	Q99LB4;P24452;D3YTL5	Macrophage-capping protein	Capg
24.0585	24.0007	23.578	24.0528	23.8989	24.017	23.9562	23.7245	24.0217	23.9961	23.3909	24.0508		0.0719285	0.874366	0.0342584		0.200963	0.0629119	0.923643	-0.0233316	-0.177251	P00375	Dihydrofolate reductase	Dhfr
28.7842	28.8575	28.9828	29.0823	28.412	28.9306	28.7131	28.5498	28.4279	28.8036	28.817	28.4199		0.0781116	0.862685	0.0342479		0.217014	1.10804	0.142464	-0.275344	-2.12285	Q9D1A2	Cytosolic non-specific dipeptidase	Cndp2
22.5241	22.6869	22.258	22.1326	23.412	23.456	23.638	21.9291	23.0859	23.7863	23.1156	22.311		0.0233301	0.956843	0.0340543		0.0683892	0.856239	0.228896	0.708381	1.70415	A0A0U1RP81
24.1341	24.4044	24.507	24.3438	24.0152	24.2122	24.2976	24.129	23.8748	24.0802	24.1902	24.3735		0.10329	0.823842	0.0338111		0.280747	0.947508	0.190695	-0.18385	-1.856	Q9CR00	26S proteasome non-ATPase regulatory subunit 9	Psmd9
24.9394	25.0687	25.0177	24.582	24.1736	25.2087	23.451	24.0309	25.4123	23.377	23.2168	24.728		0.0170805	0.968398	0.0325313		0.0504072	0.910969	0.206411	-0.685896	-1.79528	G3UY33;Q8C754	Vacuolar protein sorting-associated protein 52 homolog	Vps52
24.952	25.0827	25.1198	24.8283	25.3958	25.2579	25.361	25.4522	25.458	25.0237	25.2667	25.5904		0.0898611	0.843812	0.0320516	+	0.24707	2.50503	0.013824	0.371068	4.76017	Q8BKZ9	Pyruvate dehydrogenase protein X component, mitochondrial	Pdhx
23.5018	23.2782	22.866	23.4756	23.1408	22.9483	22.6476	23.0481	23.0926	22.8535	22.7977	22.9142		0.0927516	0.840511	0.0317111		0.254378	0.93726	0.195212	-0.334172	-1.83898	P62313	U6 snRNA-associated Sm-like protein LSm6	Lsm6
23.9678	23.6047	23.6721	23.0074	24.1271	23.6623	23.7579	24.9103	24.4802	24.407	23.8721	23.5732		0.0300324	0.948831	0.0312362		0.0874169	0.785326	0.267579	0.551383	1.58555	Q8BGH2	Sorting and assembly machinery component 50 homolog	Samm50
30.9781	31.0835	30.9554	31.0699	30.9854	31.1438	30.9816	30.5363	30.9076	30.8976	30.827	30.8901		0.0856965	0.850614	0.0312161		0.236482	0.351224	0.591102	-0.109935	-0.816477	P17751;H7BXC3	Triosephosphate isomerase	Tpi1
25.0531	23.0207	23.1866	22.1889	24.6086	23.1191	22.8573	23.3079	24.6471	24.9373	22.2091	21.9761		0.0118616	0.977353	0.0307903		0.0352064	0.0542768	0.9322	0.110869	0.154188	Q8VD75;A0A0J9YUA3	Huntingtin-interacting protein 1	Hip1
28.4575	28.4598	28.2645	28.662	28.1681	28.0934	28.158	28.328	28.055	28.1451	28.1842	28.2404		0.190565	0.681664	0.0307069		0.485089	1.55062	0.063611	-0.274088	-2.87765	Q9D0F9;A2CEK3	Phosphoglucomutase-1	Pgm1;Pgm2
29.1197	29.1257	29.2043	29.5512	29.278	29.2497	29.3404	29.353	29.1909	29.1481	29.2758	29.4837		0.148816	0.750012	0.0306578		0.39018	0.208066	0.746697	0.0550318	0.523567	P80313;A0A0N4SV00	T-complex protein 1 subunit eta	Cct7
23.5241	23.1143	23.2792	23.3335	22.9386	23.4219	23.8114	24.2565	23.4227	23.7177	23.2171	23.9491		0.0324126	0.945478	0.0304513		0.0941122	0.451099	0.50583	0.294324	1.00449	E9QAH1;E9PVZ8		Golgb1
22.6571	23.1697	25.8306	24.1182	24.1534	24.6584	23.6844	20.8843	22.6758	22.9887	23.2929	24.3063		0.0107532	0.978585	0.0292401		0.0319556	0.218749	0.735454	-0.598774	-0.546711	Q99N87	28S ribosomal protein S5, mitochondrial	Mrps5
27.072	27.4853	25.5048	25.5978	27.1124	27.4742	27.8118	27.7107	27.4075	27.4345	27.3324	27.8182		0.0539684	0.905048	0.029089		0.153358	1.09495	0.144257	1.11231	2.10105	Q8R5L1;O35658	Complement component 1 Q subcomponent-binding protein, mitochondrial	C1qbp
22.1734	21.9576	22.0174	22.2388	22.4513	22.447	22.0309	21.5975	22.2574	22.31	21.7085	22.1383		0.03987	0.932652	0.0281534		0.114886	0.0576459	0.928631	0.0349069	0.163229	Q8C788;Q91ZR2	Sorting nexin;Sorting nexin-18	Snx18
28.6865	29.0003	28.7158	28.6915	28.8196	28.9482	29.0104	28.9706	28.9326	28.91	28.8389	28.9555		0.233273	0.624378	0.0279427		0.577788	0.970982	0.183876	0.163658	1.89499	P67778;Q5SQG5	Prohibitin	Phb
22.5721	22.2484	22.4181	22.3965	22.2108	22.4924	22.2694	22.6233	22.1847	22.1939	22.4059	22.7011		0.0632523	0.887552	0.027575		0.178153	0.0287224	0.969311	-0.00978279	-0.0837183	P18181	CD48 antigen	Cd48
27.8987	27.9271	27.3915	28.1375	27.6241	27.655	27.6819	27.7391	27.6585	27.7489	27.4488	27.7342		0.141804	0.762526	0.0274072		0.373762	0.460692	0.498732	-0.163692	-1.02205	A2A813;Q99LX0;A2A815;A2A817;A2A816	Protein deglycase DJ-1	Park7
29.0093	29.0453	29.0287	28.7543	28.7938	28.8363	29.0064	28.8642	28.8398	28.8681	28.7989	28.8849		0.219352	0.645157	0.0272574		0.548011	0.458277	0.500031	-0.084219	-1.01764	Q9JII6;B1AXW3	Alcohol dehydrogenase [NADP(+)]	Akr1a1
24.8328	24.8704	24.4203	24.2115	25.2036	24.3971	24.2028	24.5347	24.909	24.4909	24.4756	24.357		0.0367835	0.93832	0.0264292		0.106325	0.000972632	0.999131	0.000789642	0.00292249	P31938	Dual specificity mitogen-activated protein kinase kinase 1	Map2k1
23.4342	23.5207	23.7538	23.6923	23.0252	23.5988	23.4619	23.4433	23.1136	23.3836	23.3335	23.5939		0.0583633	0.896951	0.0261579		0.165147	0.739776	0.294275	-0.217952	-1.50888	P56183	Ribosomal RNA processing protein 1 homolog A	Rrp1
23.47	23.1565	24.0653	22.962	23.6643	23.4461	23.1646	23.2376	23.0036	23.5572	23.2559	23.5958		0.0489033	0.914037	0.024982		0.139652	0.0463655	0.943001	-0.0353231	-0.132737	Q9EQC5	N-terminal kinase-like protein	Scyl1
27.4661	27.4028	27.6787	27.8252	27.2341	27.4647	27.2637	27.497	27.3433	27.3277	27.3459	27.3434		0.138565	0.767447	0.0247788		0.366126	0.990666	0.176868	-0.228314	-1.92768	Q9EQH3	Vacuolar protein sorting-associated protein 35	Vps35
29.2943	29.4412	29.4889	29.5865	29.2729	29.3344	29.1664	29.4479	29.3381	29.2645	29.2582	29.265		0.147995	0.751569	0.0239925		0.388266	0.878228	0.222078	-0.147326	-1.7408	A0A1B0GR11;Q93092	Transaldolase	Taldo1
22.516	22.1753	22.2671	21.4901	22.7894	22.4379	22.3589	23.2726	22.624	23.316	22.0922	22.7316		0.0248743	0.955353	0.0237322		0.0727964	1.0294	0.164527	0.602563	1.99202	Q9WU81	Sugar phosphate exchanger 2	Slc37a2
23.9639	23.6853	24.4612	23.5652	24.8517	24.8695	24.5139	24.7821	25.0372	24.8351	24.2981	24.7522		0.0467762	0.918604	0.0236259	+	0.133859	2.08627	0.0264486	0.835387	3.87708	P30412	Peptidyl-prolyl cis-trans isomerase C	Ppic
27.1826	27.3111	27.1793	27.8298	27.4342	27.0124	27.5176	26.9086	26.9941	27.2133	26.8779	27.6937		0.034424	0.942519	0.023469		0.0997452	0.306578	0.642474	-0.157512	-0.728666	Q9CQV8;A2A5N1	14-3-3 protein beta/alpha;14-3-3 protein beta/alpha, N-terminally processed	Ywhab
21.2352	22.6914	21.3968	22.9529	22.3239	22.3028	22.7229	21.3187	21.3442	23.6696	22.1538	21.4105		0.0123292	0.976276	0.0225887		0.0365752	0.0656307	0.919668	0.0979967	0.18444	Q3TB02;Q8R015	Biogenesis of lysosome-related organelles complex 1 subunit 5	Bloc1s5
23.2387	23.6213	23.7317	23.1246	23.2498	23.7541	23.8164	23.5388	23.8656	23.4311	23.8617	23.1129		0.0339149	0.943157	0.021934		0.0983215	0.35628	0.588698	0.160717	0.826256	Q5U458	DnaJ homolog subfamily C member 11	Dnajc11
22.2591	21.3614	22.6073	21.0058	22.1072	22.0534	22.3956	22.746	22.4039	22.3864	22.1172	22.3165		0.0394252	0.933445	0.0195556		0.113655	0.600317	0.380412	0.517148	1.27032	D3YWX2;F6YTL8		Ylpm1
24.501	24.5258	24.8835	24.9619	24.6361	24.7515	24.2445	23.7784	24.1312	24.3415	24.1472	24.7177		0.0240277	0.955787	0.0182209		0.070382	0.71091	0.30897	-0.365458	-1.46003	Q9Z1J3	Cysteine desulfurase, mitochondrial	Nfs1
26.2617	26.5169	26.5729	25.8778	26.518	26.6618	26.5599	26.4968	26.4347	26.5344	26.5619	26.633		0.123298	0.792976	0.0181451		0.329692	0.763636	0.280244	0.251825	1.5491	Q3TXS7	26S proteasome non-ATPase regulatory subunit 1	Psmd1
24.4419	24.6469	24.5814	23.5515	24.6807	24.2526	24.0675	24.2779	24.5956	24.5124	24.6398	23.4599		0.0194376	0.963703	0.0177426		0.0572171	0.0169019	0.981591	0.0142574	0.0498898	Q9CPU0	Lactoylglutathione lyase	Glo1
27.7138	27.7614	27.6511	27.8582	27.4249	27.4998	27.5437	27.7144	27.3632	27.5205	27.5901	27.6435		0.0676067	0.881034	0.0163822		0.189644	1.4271	0.0779244	-0.200419	-2.66244	Q3U0V1	Far upstream element-binding protein 2	Khsrp
23.0705	22.306	22.3624	22.9088	20.3825	23.1582	23.5169	23.2763	23.1037	22.0352	23.2593	21.8713		0.00658303	0.985758	0.016108		0.0196544	0.0355816	0.960171	-0.0784836	-0.102977	P35293	Ras-related protein Rab-18	Rab18
27.6742	27.5891	27.7559	27.5818	27.6959	27.538	27.5393	27.8183	27.6438	27.5884	27.5838	27.712		0.077047	0.864058	0.0158863		0.214262	0.00997359	0.989113	-0.00235081	-0.0296646	O08528;E9Q5B5	Hexokinase-2;Hexokinase	Hk2
26.5195	26.4247	26.0661	26.2757	26.6415	26.598	26.3903	26.2787	26.5503	26.4971	26.2198	26.5812		0.044084	0.924072	0.0150762		0.126492	0.553653	0.415686	0.155654	1.18867	D3Z041;P41216	Long-chain-fatty-acid--CoA ligase 1	Acsl1
23.2847	23.2691	23.0876	23.5317	22.9896	22.7278	23.409	23.0555	23.0366	22.8417	22.9061	23.3386		0.0282568	0.951135	0.0147099		0.0824012	0.723136	0.303105	-0.24782	-1.48075	Q61578	NADPH:adrenodoxin oxidoreductase, mitochondrial	Fdxr
22.2873	23.08	22.6582	22.8612	22.1526	22.561	22.1837	22.5786	21.3684	22.0294	23.0076	23.0169		0.0107593	0.979044	0.0133929		0.0319735	0.86772	0.225842	-0.352647	-1.72329	A0A1I7Q4G8;E9QMN5;Q8CHY6	Transcriptional repressor p66 alpha	Gatad2a
23.303	23.3735	23.2312	23.731	23.8902	23.6903	23.4782	24.1628	23.5345	23.6853	23.9278	24.0209		0.0246976	0.955078	0.0132613		0.072293	1.12988	0.136848	0.395716	2.15926	Q9JLI8	Squamous cell carcinoma antigen recognized by T-cells 3	Sart3
28.2825	28.0554	28.0821	28.1828	28.1004	27.8898	28.0801	28.4075	28.0561	27.9571	28.1326	28.287		0.0303412	0.948613	0.0112753		0.0882871	0.0960703	0.87687	-0.0312519	-0.262729	P62960;A2BGG7	Nuclease-sensitive element-binding protein 1	Ybx1
26.1678	26.1187	26.1362	26.4585	25.8646	25.5974	26.1363	26.5617	25.9967	25.993	26.0374	26.0922		0.0166611	0.968702	0.0101862		0.0491921	0.351228	0.591507	-0.180277	-0.816483	Q9CWS0;D3YU15	N(G),N(G)-dimethylarginine dimethylaminohydrolase 1	Ddah1
26.7714	26.9028	26.6494	27.3023	26.8896	26.7305	26.8939	26.4517	26.6245	26.5952	26.8265	26.8801		0.0268433	0.952636	0.00987387		0.0783957	0.415956	0.534034	-0.165036	-0.939485	Q6DFW4;A0A0A0MQ76	Nucleolar protein 58	Nop58
25.1198	24.7738	25.151	24.577	24.8123	25.1707	25.1076	24.9137	24.9177	24.8801	24.9183	25.2492		0.0277861	0.951596	0.00973511		0.0810687	0.239341	0.712963	0.0956779	0.590645	A0A0N4SVT3;A0A0N4SW28;Q9DAS9	Guanine nucleotide-binding protein G(I)/G(S)/G(O) subunit gamma-12	Gng12
24.1531	24.2448	24.1356	24.799	24.3905	24.5208	24.5043	24.7872	24.4738	24.3709	24.8681	24.4516		0.0234315	0.957046	0.00957155		0.0686792	0.572096	0.403092	0.217564	1.22108	D3Z4L9;Q61333	Tumor necrosis factor alpha-induced protein 2	Tnfaip2
27.768	27.82	27.7044	27.7744	27.6813	27.6927	28.1293	28.0192	27.8458	27.8631	27.8365	27.9416		0.0260278	0.953518	0.00886631		0.0760795	0.436554	0.513284	0.113917	0.977723	Q9Z1G3	V-type proton ATPase subunit C 1	Atp6v1c1
22.7438	22.4549	22.5635	21.9375	22.981	23.1505	22.5995	23.5029	23.1228	23.1531	22.9461	22.9765		0.0153507	0.970671	0.00883579		0.0453879	1.32159	0.0946393	0.633543	2.48182	A0A0A0MQ68;Q60759	Glutaryl-CoA dehydrogenase, mitochondrial	Gcdh
29.9156	30.0324	29.9174	29.7731	29.7417	29.8576	29.8877	29.5642	29.6577	29.7873	29.8761	29.6979		0.031436	0.946876	0.00803995		0.0913689	0.807371	0.254143	-0.146823	-1.6225	P80314	T-complex protein 1 subunit beta	Cct2
27.2781	27.1447	27.2521	27.3845	27.352	27.0981	27.2194	27.4305	27.1735	27.0484	27.4168	27.4309		0.0217261	0.959562	0.00760078		0.0637966	0.039947	0.952047	0.0101657	0.115099	P17918;A0A140T8V5	Proliferating cell nuclear antigen	Pcna
24.5622	24.8614	24.5159	25.0689	24.7548	24.4126	24.7525	24.4523	24.4866	24.8034	24.282	24.7705		0.0161869	0.969813	0.00740194		0.0478166	0.4447	0.50818	-0.159077	-0.992739	Q9D1M7	Peptidyl-prolyl cis-trans isomerase FKBP11	Fkbp11
26.0646	26.1505	25.9046	26.2412	25.9549	25.9086	25.8748	26.1029	25.7691	25.8488	25.7028	26.4986		0.00962531	0.980359	0.00545454		0.0286398	0.725763	0.301649	-0.129973	-1.48519	Q02819;A0A1C7CYU3;A0A1B0GR41	Nucleobindin-1	Nucb1
27.6191	27.7565	27.9467	27.9666	27.6809	27.3556	27.4962	28.3323	27.588	27.7993	27.6144	27.8428		0.00758918	0.984321	0.00509834		0.0226328	0.178704	0.777453	-0.106004	-0.458593	Q3U9N4;P28798;H3BJE0	Granulins;Acrogranin;Granulin-1;Granulin-2;Granulin-3;Granulin-4;Granulin-5;Granulin-6;Granulin-7	Grn
23.4135	23.632	23.4404	23.6565	23.5523	23.5527	23.635	23.811	23.6922	23.5163	23.5134	23.8089		0.0181215	0.966052	0.00504255		0.053419	0.539514	0.422205	0.102138	1.1637	A2AAY5	SH3 and PX domain-containing protein 2B	Sh3pxd2b
22.9831	22.9151	23.2343	23.2451	23.0208	22.6721	22.9113	24.2683	23.2741	23.276	23.5392	22.7638		0.0041123	0.990132	0.00483418		0.0123121	0.126182	0.8423	0.123721	0.336633	Q9D6M3;E9PV90;E9PY45;E9Q6M6;A0A0J9YTY6	Mitochondrial glutamate carrier 1	Slc25a22
34.3119	34.3061	34.3665	34.39	34.156	34.2157	34.2249	34.177	34.1649	34.1653	34.114	34.3119		0.0333861	0.943599	0.00442314	+	0.0968413	2.9111	0.00855385	-0.150188	-5.72931	P20152;A0A0A6YWC8	Vimentin	Vim
24.7144	25.2754	25.2763	23.5953	25.1896	25.4725	25.6504	24.9846	25.2246	25.1396	25.5592	25.3579		0.00761509	0.984642	0.00394487		0.0227095	0.699371	0.314559	0.608948	1.44044	J3QN31;P28650	Adenylosuccinate synthetase isozyme 1	Adssl1
25.4734	25.517	25.169	25.9877	25.5043	25.5099	25.8103	25.7148	25.6737	25.4947	25.5575	25.7979		0.0129862	0.97532	0.0039053		0.0384963	0.210438	0.744156	0.0980763	0.528727	H3BLL3;Q921G6;H3BIX9	Leucine-rich repeat and calponin homology domain-containing protein 4	Lrch4
28.495	28.6926	28.493	28.7972	28.7645	28.6339	28.4523	28.9514	28.7053	28.7153	28.6396	28.727		0.0117016	0.977129	0.00372124		0.0347377	0.255898	0.69595	0.0810461	0.625364	Q60930;G3UX26;A0A286YCR8;D3YZT5	Voltage-dependent anion-selective channel protein 2	Vdac2
27.754	27.7296	27.7261	27.7713	27.7387	27.8542	27.7324	27.898	27.6915	27.8416	27.7591	27.9241		0.00917249	0.981037	0.00178432		0.0273062	0.682545	0.322329	0.0605931	1.4118	Q9CY64	Biliverdin reductase A	Blvra
24.271	24.5572	24.2486	23.9462	24.2733	24.3952	24.1707	24.9425	24.3337	24.0214	24.4514	24.9696		0.00175845	0.995889	0.0013814		0.00527889	0.390987	0.557966	0.189648	0.892577	Q78IK4;B1AV14	MICOS complex subunit Mic27	Apool
23.3511	22.9676	23.6534	21.4207	23.4882	23.2012	23.377	21.2424	23.2037	22.662	22.4438	22.9943		0.000759047	0.9984	0.00127268		0.00228129	0.00970694	0.989515	-0.0209985	-0.0288801	Q8BIG7;H3BJ37	Catechol O-methyltransferase domain-containing protein 1	Comtd1
26.8802	27.0585	26.7974	27.1704	27.0837	26.9885	26.8591	27.469	27.033	26.9891	27.0697	27.3071		0.000752323	0.997985	0.000337601		0.00226109	0.338005	0.606195	0.123473	0.790755	Q9CQN1	Heat shock protein 75 kDa, mitochondrial	Trap1
29.0488	29.0077	28.9539	28.8555	29.0351	29.1044	29.0595	28.8962	29.0105	29.0379	29.0562	28.9917		0.00192905	0.995844	-0.000272751		-0.00578992	0.41347	0.536323	0.057322	0.934843	P06745	Glucose-6-phosphate isomerase	Gpi
29.2684	29.1549	29.3249	29.4079	29.1488	29.3395	29.3498	29.0969	29.0572	29.2718	29.2254	29.3836		0.00259093	0.994246	-0.000729561		-0.00777062	0.271933	0.680385	-0.0552473	-0.658511	P80316	T-complex protein 1 subunit epsilon	Cct5
25.0386	25.4267	25.4973	25.1788	25.1595	24.9447	25.5549	24.5976	24.9456	25.187	25.1772	24.9499		0.00118872	0.99756	-0.00075531		-0.0035709	0.434387	0.516364	-0.221155	-0.973719	E9Q586;D3YX34;E9Q3M3;O08788	Dynactin subunit 1	Dctn1
24.6077	24.8581	25.0704	24.8484	24.7586	24.6187	24.4908	24.8153	24.6432	24.5246	24.8795	24.6414		0.0042245	0.990856	-0.0013175		-0.0126464	0.715886	0.30722	-0.1753	-1.46847	A0A0R4J0Q5;P21619	Lamin-B2	Lmnb2
26.913	26.9243	26.9297	26.9846	26.6909	26.5904	26.6508	26.9693	26.6984	26.6816	26.6048	26.925		0.00670058	0.985939	-0.00217199		-0.0200028	1.32576	0.0942373	-0.212571	-2.4889	F8WHL2;Q8CIE6	Coatomer subunit alpha;Coatomer subunit alpha;Xenin;Proxenin	Copa
28.2191	28.7041	28.1299	28.3826	28.0672	28.6316	29.0683	28.4856	28.3562	28.4745	28.5895	28.8452		0.0045357	0.990263	-0.0031414		-0.0135732	0.365236	0.580203	0.204257	0.843502	P62830	60S ribosomal protein L23	Rpl23
24.6904	24.9181	24.7762	24.6801	24.8697	24.8798	24.6855	25.2064	24.6528	24.8549	24.8382	25.3096		0.0067129	0.986373	-0.00354099		-0.0200393	0.552441	0.41618	0.14415	1.18654	Q8CH18	Cell division cycle and apoptosis regulator protein 1	Ccar1
23.393	23.5727	23.7408	20.8132	23.5082	23.5706	23.4838	23.6132	23.6971	23.4555	23.867	23.1728		0.00907737	0.980844	-0.00415564		-0.027026	0.425903	0.523509	0.664053	0.958	S4R293;F8WH69;Q09014	Neutrophil cytosol factor 1	Ncf1
25.1045	25.3488	24.5224	25.4606	24.6877	25.0899	24.2801	23.6767	24.2562	24.688	24.4927	24.3152		0.00464406	0.990413	-0.00440407		-0.0138958	0.93795	0.195214	-0.675486	-1.84012	Q91YI0;E0CY49	Argininosuccinate lyase	Asl
27.5378	27.4644	27.5347	27.8443	27.2199	27.3595	27.6071	27.6466	27.2599	27.7	27.4043	27.4895		0.0125924	0.97579	-0.00512218		-0.0373453	0.467647	0.492435	-0.136994	-1.03473	Q9DCX2;B1ASE2	ATP synthase subunit d, mitochondrial	Atp5h
24.0472	24.1811	24.4057	24.0344	24.0446	23.8681	24.1866	24.375	23.9326	24.335	24.1612	24.069		0.0144736	0.97219	-0.00585461		-0.0428357	0.13271	0.835555	-0.048522	-0.352243	Q9DBL7	Bifunctional coenzyme A synthase;Phosphopantetheine adenylyltransferase;Dephospho-CoA kinase	Coasy
26.0476	25.8587	25.0618	25.9511	26.4687	26.0325	25.2117	26.5889	26.0161	25.5631	25.6076	27.139		0.00414546	0.990566	-0.00597572		-0.0124109	0.393749	0.555239	0.345665	0.897797	P00493	Hypoxanthine-guanine phosphoribosyltransferase	Hprt1
24.301	24.1285	23.9007	24.5022	23.8734	23.5988	23.7108	23.6972	23.5841	23.6347	23.9001	23.7928		0.0292394	0.950283	-0.00785685	+	-0.0851792	1.88597	0.0386308	-0.488042	-3.48878	Q8BQ30	Phostensin	Ppp1r18
27.681	27.5818	27.6733	27.96	27.6792	27.7142	27.7887	28.0178	27.5903	27.8931	27.5682	28.1805		0.016689	0.969064	-0.0080514		-0.049273	0.282384	0.671592	0.0759721	0.679877	Q8BU30	Isoleucine--tRNA ligase, cytoplasmic	Iars
21.6867	21.3817	22.0439	22.0057	20.4287	22.6958	22.1281	21.6326	20.8726	21.9253	21.9347	22.186		0.00495115	0.989904	-0.00835228		-0.0148095	0.0398531	0.951818	-0.0581975	-0.114839	Q3UI43	BRISC and BRCA1-A complex member 1	Babam1
26.3308	26.0076	26.8464	27.317	26.7679	26.7456	26.898	26.718	27.3307	26.5757	26.6081	26.6495		0.0157874	0.970572	-0.00862646		-0.0466567	0.215502	0.738971	0.156936	0.539703	Q3TWW8	Serine/arginine-rich splicing factor 6	Srsf6
23.1929	22.5198	22.2198	20.9951	22.5426	22.7038	22.2891	22.9748	22.8255	22.6232	22.2231	22.8742		0.0145993	0.972299	-0.00891924		-0.0432017	0.353768	0.589916	0.395666	0.8214	Q9D0C4;A0A1Y7VMB1	tRNA (guanine(37)-N1)-methyltransferase	Trmt5
27.8094	27.895	28.1637	28.2912	27.8852	27.9342	27.7061	28.5161	27.9093	27.9833	28.0525	28.1351		0.0179859	0.965751	-0.00965405		-0.0530271	0.0494313	0.940774	-0.0294385	-0.141087	P51150;A0A0N4SVG9	Ras-related protein Rab-7a	Rab7a
29.2474	29.0892	29.3056	29.4486	29.1308	29.0064	28.9965	29.1344	29.0262	29.0762	29.0829	29.1246		0.0884157	0.845774	-0.0104523		-0.243404	1.31156	0.0963321	-0.205704	-2.46478	Q8C483;P26638;A2AFS0	Serine--tRNA ligase, cytoplasmic	Sars
28.3777	28.3365	28.3225	28.5225	28.2009	28.0517	28.097	28.3596	27.9484	28.0709	28.3009	28.4312		0.0280289	0.951273	-0.01053		-0.0817564	1.38136	0.087	-0.2125	-2.5838	Q9WVA4	Transgelin-2	Tagln2
26.8843	27.0678	27.1502	27.1423	27.1692	26.9598	27.141	27.6221	27.308	27.2736	27.272	27.0822		0.0248713	0.954923	-0.010911		-0.0727878	0.477354	0.48364	0.161889	1.05237	Q6P4T2	U5 small nuclear ribonucleoprotein 200 kDa helicase	Snrnp200
24.1965	24.4223	24.3633	24.679	24.2058	24.5578	24.4644	24.5206	24.4158	24.7797	24.5754	24.026		0.0231304	0.956857	-0.0120869		-0.0678183	0.0606907	0.927135	0.021894	0.171353	Q6GQT9	Nodal modulator 1	Nomo1
29.9397	30.0279	30.214	30.55	29.8416	29.9706	30.0449	30.1039	29.9375	29.9449	30.0428	30.085		0.0649815	0.885288	-0.0122991		-0.182727	0.626495	0.360015	-0.192631	-1.31566	Q91VI7;A0A1B0GSG5	Ribonuclease inhibitor	Rnh1
23.5767	23.521	24.1307	24.4246	24.0187	23.7878	24.0581	23.9749	24.3098	23.6571	23.7907	24.1334		0.0272181	0.951926	-0.0128765		-0.079459	0.0736216	0.908168	0.046639	0.205375	Q9JMD0;M0QWF0	BUB3-interacting and GLEBS motif-containing protein ZNF207	Znf207;Zfp207
25.275	25.0223	25.8002	25.5144	25.2855	24.9394	24.74	25.537	25.1311	24.9718	25.3449	25.1057		0.0226987	0.957018	-0.0128889		-0.0665833	0.526847	0.432819	-0.277521	-1.14122	P27870;E9PXI0;Q8VDU4	Proto-oncogene vav	Vav1
23.0184	21.4446	22.5845	23.0288	22.7344	22.74	22.6106	22.0684	23.2216	22.798	22.8453	21.3408		0.00991121	0.980183	-0.0130935		-0.0294811	0.0160657	0.982674	0.0192466	0.0474648	Q8R1K4	5-phosphohydroxy-L-lysine phospho-lyase	Phykpl
26.7651	26.6982	26.6851	26.8124	27.0757	26.6815	26.7572	26.9423	26.9587	26.7321	26.8925	26.9259		0.0445848	0.9237	-0.0131011		-0.127865	0.627636	0.358894	0.124012	1.31763	Q60597;Z4YJV4	2-oxoglutarate dehydrogenase, mitochondrial	Ogdh
22.974	22.5876	22.933	23.2512	23.1674	23.4509	22.7583	23.1742	23.1093	23.9055	23.068	22.5262		0.015506	0.970757	-0.0145717		-0.0458393	0.459828	0.499565	0.201201	1.02047	Q8R332	Nucleoporin p58/p45	Nupl1
24.097	23.8468	24.18	24.15	23.2998	23.6132	23.161	23.4814	23.7732	23.6701	24.1853	21.9897		0.0106971	0.978243	-0.0157266	+	-0.0317909	2.79222	0.00954217	-0.679601	-5.4326	E9QPI5;Q6A026	Sister chromatid cohesion protein PDS5 homolog A	Pds5a
21.2973	21.899	22.4855	20.5049	21.4791	21.5513	21.4638	22.115	20.8022	23.1344	20.9706	21.7655		0.00960265	0.979925	-0.0158353		-0.0285731	0.0847868	0.892783	0.105647	0.23416	Q5F2E7	Nuclear fragile X mental retardation-interacting protein 2	Nufip2
31.0506	31.08	31.1087	31.2916	31.1597	31.1224	31.1274	30.4696	31.0028	30.9424	30.8984	31.0997		0.0319979	0.946234	-0.0160365		-0.0929479	0.410033	0.539245	-0.162976	-0.928415	Q03265;D3Z6F5	ATP synthase subunit alpha, mitochondrial;ATP synthase subunit alpha	Atp5a1
24.6137	24.9106	25.4995	24.6865	24.932	24.8243	25.0189	25.014	25.0435	25.0608	24.8661	24.8841		0.0861909	0.849853	-0.0163274		-0.237743	0.0329762	0.963852	0.0197062	0.0956927	Q3UHX2	28 kDa heat- and acid-stable phosphoprotein	Pdap1
25.9852	25.8919	25.878	25.8516	25.6305	25.6462	25.9602	25.8342	25.7451	25.7288	25.908	25.7565		0.0672115	0.881132	-0.0168486		-0.188604	0.787611	0.26574	-0.133933	-1.58938	Q9Z1T1	AP-3 complex subunit beta-1	Ap3b1
25.2773	25.31	25.3957	26.0326	25.4896	25.4997	25.6658	25.2492	25.6715	25.1734	25.4357	25.6911		0.0394116	0.933018	-0.0168757		-0.113618	0.0493804	0.940334	-0.0278482	-0.140949	Q6P5F9	Exportin-1	Xpo1
25.8684	25.8804	25.8655	26.3028	25.8263	25.5596	25.4329	25.9364	25.6716	25.5332	25.6553	25.9646		0.0407824	0.93081	-0.0173764		-0.117407	0.932414	0.197263	-0.290497	-1.83092	O54988	STE20-like serine/threonine-protein kinase	Slk
25.5069	25.546	25.6092	25.797	26.0889	25.8437	25.6038	25.8336	25.7504	25.8165	25.9834	25.8945		0.0595861	0.894664	-0.0187082		-0.16841	0.991165	0.176669	0.227757	1.92851	Q6NZD2;Q9WV80	Sorting nexin-1	Snx1
27.694	27.4606	27.4753	27.3997	27.3002	27.3801	27.386	27.2028	27.3412	27.2529	27.4084	27.3427		0.134467	0.775457	-0.019053		-0.356421	1.30878	0.0964257	-0.190184	-2.46005	Q91VR5	ATP-dependent RNA helicase DDX1	Ddx1
24.8515	24.9968	25.2358	25.2638	24.7796	24.9523	24.8824	24.9032	24.8873	24.3913	24.6927	25.6237		0.0250094	0.955534	-0.0193796		-0.0731815	1.01799	0.168419	-0.20762	-1.97307	P55264;A0A286YCD7;A0A286YCN3	Adenosine kinase	Adk
24.3452	24.0035	24.6258	24.6434	23.9687	23.5532	24.6194	24.4414	23.7863	24.3212	24.2333	24.3234		0.0255485	0.954733	-0.0203686		-0.0747162	0.401748	0.546659	-0.258815	-0.91287	G3X9V2;E9Q8Z5;E9Q8Z6;E9Q8Z8;P30999;E9Q986;D3Z7H6;E9Q906;E9Q907;E9Q905;E9Q8Z4;E9Q8Z9;D3Z2H2;E9Q903;E9Q901;E9Q904;D3Z2H7	Catenin delta-1	Ctnnd1
27.6179	27.4772	27.7112	27.7487	27.6447	27.8436	27.9902	27.6793	27.832	27.741	27.6752	27.9911		0.0692159	0.877936	-0.0203714		-0.193868	0.737935	0.294884	0.150681	1.50577	A0A2I3BPG9;P83882	60S ribosomal protein L36a	Rpl36a
31.593	31.6217	31.6947	31.9294	31.7861	31.8321	31.9133	32.0168	31.8214	31.9419	31.8689	31.9989		0.120629	0.796916	-0.02069		-0.323243	0.996371	0.17481	0.177357	1.93715	P63038	60 kDa heat shock protein, mitochondrial	Hspd1
26.1907	26.1692	26.1562	26.6709	26.1047	26.3324	26.5302	26.4147	26.1271	26.4292	26.4819	26.4293		0.0626859	0.887753	-0.0213656		-0.176652	0.117924	0.85401	0.0487404	0.316684	A2AU62;Q64012;A2AU61;A2AU60	RNA-binding protein Raly	Raly
24.8588	24.4128	24.6079	25.2819	24.8906	24.6362	25.1248	24.7349	24.9783	24.6951	24.779	25.0216		0.0586296	0.896449	-0.0219226		-0.165858	0.0953138	0.877888	0.0562568	0.260829	Q8K224	N-acetyltransferase 10	Nat10
25.9288	25.9839	25.7391	26.0578	25.8838	25.871	26.2422	26.1872	25.8479	25.907	26.1918	26.3256		0.0513514	0.909727	-0.0220013		-0.146293	0.445439	0.508597	0.118677	0.994098	Q00PI9	Heterogeneous nuclear ribonucleoprotein U-like protein 2	Hnrnpul2
27.1894	27.1728	27.2042	27.5091	27.1726	27.1126	27.3917	27.2177	27.1983	27.2312	27.2298	27.3241		0.126384	0.787849	-0.0222063		-0.337119	0.175379	0.781982	-0.0452266	-0.451101	E9Q390;A0A286YDF5;Q69ZN7;A0A286YCZ3	Myoferlin	Myof
26.9627	26.8466	26.9143	27.0617	26.7971	26.7437	26.7396	26.5179	26.915	26.5756	26.7588	26.646		0.0914764	0.841063	-0.0242505	+	-0.251159	1.73985	0.0488101	-0.246752	-3.21711	P24270	Catalase	Cat
25.2335	25.292	25.2654	25.6912	25.1492	25.3069	24.853	25.0385	24.8948	24.9906	25.1413	25.4179		0.0575649	0.898042	-0.0242567		-0.163012	1.01764	0.168332	-0.28363	-1.97248	Q99JR1	Sideroflexin-1	Sfxn1
23.5414	23.6726	23.6327	21.7334	22.4253	22.6275	22.8148	22.2281	22.3147	23.2495	22.7968	21.8328		0.0253309	0.955015	-0.0245047		-0.0740968	0.601562	0.379363	-0.621066	-1.27248	Q6PGH2	Hematological and neurological expressed 1-like protein	Hn1l
25.7232	25.8457	25.8197	26.5943	25.8228	26.078	25.8052	25.7142	25.7372	26.0142	25.5912	26.1764		0.0567968	0.899348	-0.0247035		-0.160955	0.268583	0.684693	-0.140666	-0.651624	Q05D44	Eukaryotic translation initiation factor 5B	Eif5b
24.0234	24.2127	24.1909	25.33	24.0007	23.897	23.7622	24.3692	23.8447	24.0456	23.9281	24.3097		0.052798	0.907375	-0.0247731		-0.150202	0.629798	0.357197	-0.431975	-1.32136	Q6P1B9;O08539	Myc box-dependent-interacting protein 1	Bin1
29.0955	28.9434	29.0516	29.2007	28.8592	28.7604	28.8797	28.7799	28.9515	28.6879	28.7284	29.0108		0.107486	0.818312	-0.0248437	+	-0.291131	2.22702	0.0225251	-0.25301	-4.16234	P11983	T-complex protein 1 subunit alpha	Tcp1
29.3783	29.552	29.3825	29.4218	29.2443	29.5556	29.4578	29.3659	29.4421	29.3599	29.3121	29.6098		0.0985393	0.832748	-0.0250454		-0.268913	0.134571	0.833886	-0.02775	-0.356667	Q3U2G2;Q61316	Heat shock 70 kDa protein 4	Hspa4
29.1321	28.9215	29.1202	29.0388	28.8857	28.9436	28.7641	28.5039	28.8196	28.7809	28.7422	28.8562		0.092098	0.840648	-0.025435		-0.252729	1.36649	0.087503	-0.278843	-2.55836	P68040	Guanine nucleotide-binding protein subunit beta-2-like 1;Guanine nucleotide-binding protein subunit beta-2-like 1, N-terminally processed	Gnb2l1
30.0941	30.1516	30.0792	30.3465	29.9954	29.9513	29.8382	30.413	30.1332	30.2216	29.9218	30.023		0.0638832	0.886528	-0.0254512		-0.179823	0.366645	0.580679	-0.118372	-0.846207	F8WIR1;P18242;F6Y6L6;A0A1B0GT66	Cathepsin D	Ctsd
26.9024	26.8968	26.7335	27.4162	26.4374	26.1635	26.166	26.4075	26.0669	26.2436	26.4248	26.5427		0.07222	0.874142	-0.0258689	+	-0.201723	2.23488	0.0225311	-0.693602	-4.17858	E9QL31;A0A0R4J104;P98078;E9PX84;Q3TRE6;F6TQN9	Disabled homolog 2	Dab2
26.5645	26.4662	26.6296	26.8611	26.5331	26.5792	26.6984	26.8212	26.5553	26.7158	26.6595	26.8072		0.118372	0.800703	-0.0264945		-0.317772	0.095284	0.877485	0.0276179	0.260754	P46460	Vesicle-fusing ATPase	Nsf
27.8112	28.4001	28.6912	28.3779	28.3019	28.7768	28.6126	28.6116	28.4311	28.5439	28.9798	28.454		0.0577645	0.897919	-0.0265088		-0.163546	0.573019	0.402662	0.255634	1.22269	P99024	Tubulin beta-5 chain	Tubb5
26.2332	26.1239	26.3292	25.31	25.6621	25.4328	25.8353	26.9155	26.073	25.6815	25.9816	26.2158		0.0261507	0.95361	-0.0265512		-0.0764287	0.0321695	0.964881	-0.0376563	-0.0934298	P08905;P17897	Lysozyme C-2;Lysozyme C-1	Lyz2;Lyz1
26.2791	26.399	26.4321	26.2188	26.2203	26.2679	26.4064	26.6491	26.4417	26.4873	26.4785	26.2458		0.0892652	0.844174	-0.0274234		-0.24556	0.19499	0.757185	0.0536819	0.494886	Q9CQA3	Succinate dehydrogenase [ubiquinone] iron-sulfur subunit, mitochondrial	Sdhb
23.8736	24.1369	24.0422	24.5236	24.1555	24.3421	23.5927	24.1519	24.2453	23.9956	24.0207	24.0906		0.0565295	0.899494	-0.0274949		-0.160239	0.149806	0.812386	-0.0834985	-0.392487	Q8R4N0	Citrate lyase subunit beta-like protein, mitochondrial	Clybl
24.456	23.7172	23.8079	24.2277	24.3365	24.1067	23.6199	24.1198	24.7629	23.6048	23.652	24.2788		0.0315614	0.94701	-0.028883		-0.0917215	0.00944917	0.988991	-0.00649881	-0.0281212	P47856	Glutamine--fructose-6-phosphate aminotransferase [isomerizing] 1	Gfpt1
25.2305	25.1913	25.3282	25.5873	24.9946	24.5702	25.1407	25.2357	24.7702	24.719	24.9724	25.605		0.0434803	0.925189	-0.0313478		-0.124835	1.05269	0.157187	-0.349042	-2.03072	Q9WV98;A0A1Y7VIZ6	Mitochondrial import inner membrane translocase subunit Tim9	Timm9
26.4313	26.1768	26.4265	26.2465	26.4941	26.4931	26.6796	26.4092	26.7388	26.6171	26.5866	26.2602		0.0991247	0.831965	-0.0316701		-0.270376	1.22005	0.114864	0.198728	2.31023	Q8K411	Presequence protease, mitochondrial	Pitrm1
27.765	27.7064	27.7984	28.2046	27.8847	27.8583	27.6956	27.9681	27.7854	27.9101	27.7652	28.0733		0.131567	0.779602	-0.0318146		-0.349519	0.0464773	0.943209	-0.0169139	-0.133043	Q9JIK5	Nucleolar RNA helicase 2	Ddx21
24.1181	24.0405	23.5299	23.9292	24.1917	24.2623	24.0876	21.1495	23.3699	23.5706	23.4233	23.4556		0.0142542	0.97225	-0.0320611		-0.0421964	0.256054	0.696047	-0.481656	-0.62569	Q60715;E9Q7B0	Prolyl 4-hydroxylase subunit alpha-1	P4ha1
29.6152	29.5616	29.6255	29.8558	29.3712	29.3471	29.4798	29.1244	29.4314	29.2223	29.335	29.4631		0.131989	0.779515	-0.0323143	+	-0.350526	1.8224	0.043045	-0.333907	-3.36948	P14148;F6XI62	60S ribosomal protein L7	Rpl7
22.8132	22.8873	22.9866	23.2376	23.0289	23.5806	23.0396	21.1487	22.7051	22.9192	22.3438	22.9592		0.0199642	0.962882	-0.0323648		-0.058734	0.206917	0.748539	-0.281746	-0.521062	P62077	Mitochondrial import inner membrane translocase subunit Tim8 B	Timm8b
26.9984	27.095	27.0501	27.1297	27.0958	27.2205	27.0038	27.031	27.0687	26.9644	27.2887	27.166		0.155466	0.739335	-0.0342078		-0.405618	0.130728	0.836786	0.0194654	0.347517	Q9Z110	Delta-1-pyrroline-5-carboxylate synthase;Glutamate 5-kinase;Gamma-glutamyl phosphate reductase	Aldh18a1
26.3842	26.4442	26.517	26.0176	26.7912	26.8409	26.765	26.2901	26.5926	26.6305	26.6911	26.91		0.0847225	0.852728	-0.0342832		-0.233995	1.00502	0.173167	0.331017	1.95152	P84078;P61205;Q8BSL7	ADP-ribosylation factor 1;ADP-ribosylation factor 3;ADP-ribosylation factor 2	Arf1;Arf3;Arf2
24.5099	25.141	24.4361	24.7495	24.4004	24.3447	24.826	24.2879	24.4153	24.2931	24.766	24.5231		0.0786374	0.863236	-0.0346174		-0.218372	0.570612	0.404042	-0.244381	-1.21848	Q3UF95;Q9Z1R2;G3UYQ2;G3UZT6;A0A1B0GX81;G3UXT8	Large proline-rich protein BAG6	Bag6
30.2491	30.452	30.3121	30.6615	30.2148	30.1898	30.0912	30.7179	30.1919	30.3083	30.3064	30.5466		0.0788941	0.86354	-0.0348821		-0.219034	0.285899	0.66792	-0.115272	-0.687023	F7DBB3;Q3URZ6		Ahnak2
30.2466	30.1122	30.3569	30.4589	30.1436	30.1096	30.0371	29.8614	30.1945	29.9222	30.0144	30.1616		0.15028	0.748545	-0.0352435		-0.393589	1.40535	0.0816033	-0.255736	-2.62498	E9PZF0;Q01768	Nucleoside diphosphate kinase;Nucleoside diphosphate kinase B	Gm20390;Nme2
28.2978	28.3381	28.1932	28.5575	28.3589	28.1457	28.2259	28.6375	28.5511	28.1708	28.4275	28.3601		0.096614	0.83483	-0.0353723		-0.264092	0.0117974	0.986211	-0.00463343	-0.0350183	P19253;A0A1B0GSQ6;A0A1B0GS68;A0A1B0GSB2;A0A1B0GTA1;A0A1B0GSC2	60S ribosomal protein L13a	Rpl13a
21.2488	21.9351	22.1519	22.5841	21.8226	22.3257	21.9192	21.6469	22.1237	21.6685	22.4559	21.608		0.0503586	0.911789	-0.0354152		-0.143603	0.05785	0.928709	-0.0513468	-0.163775	O35704	Serine palmitoyltransferase 1	Sptlc1
25.9734	25.984	26.0318	26.3838	25.8497	25.9041	25.7809	26.4395	26.0716	25.9897	25.9454	26.1108		0.0833769	0.854647	-0.0358276		-0.230554	0.222657	0.731415	-0.0997167	-0.555117	A0A0R4J049;Q8CIG8	Protein arginine N-methyltransferase 5	Prmt5
25.3257	25.5882	25.492	25.6174	25.2515	25.568	25.5831	25.6197	25.4312	25.5837	25.4347	25.7162		0.122561	0.793709	-0.0358443		-0.327912	0.000736086	0.999252	-0.000238419	-0.00221234	Q3U7R1	Extended synaptotagmin-1	Esyt1
25.1138	25.4246	25.167	25.5317	25.1174	25.0467	25.0974	25.4403	24.7502	25.4553	25.0146	25.6267		0.0582947	0.896797	-0.0362539		-0.164963	0.445417	0.508208	-0.133804	-0.994059	Q8R5C5	Beta-centractin	Actr1b
22.0292	22.1705	21.9547	21.7351	22.2081	22.2543	21.8422	22.1217	22.1266	22.3591	22.1543	21.9334		0.106927	0.819035	-0.0367742		-0.28975	0.468379	0.491713	0.134198	1.03607	Q8CCH2	NHL repeat-containing protein 3	Nhlrc3
25.2186	25.1439	25.0637	25.1537	24.9721	24.7474	24.6009	24.9367	25.0428	24.7453	25.0082	24.6127		0.103378	0.824471	-0.0379834	+	-0.280966	1.93758	0.0338795	-0.330707	-3.58698	Q6PE01	U5 small nuclear ribonucleoprotein 40 kDa protein	Snrnp40
24.9452	24.6783	24.9457	24.606	24.8366	24.7498	25.0552	25.1614	25.0809	25.015	24.7176	25.1423		0.105224	0.821435	-0.0382209		-0.285541	0.563356	0.409639	0.156941	1.20574	B1ATZ0;B1ATZ1;Q3UMA3;Q99LI8;B1ATY9	Hepatocyte growth factor-regulated tyrosine kinase substrate	Hgs
20.7491	22.6176	22.5008	21.8087	22.4667	22.8512	22.8594	21.3306	22.6021	22.4645	22.5655	22.0305		0.0347803	0.941895	-0.038672		-0.100741	0.351617	0.591424	0.457921	0.817238	Q8BLF1;Q8BYQ0	Neutral cholesterol ester hydrolase 1	Nceh1
23.0176	23.413	23.6122	24.0558	23.4265	23.3606	22.9443	23.0917	23.0151	23.1169	23.2042	23.6438		0.0790217	0.863771	-0.0392437		-0.219363	0.621935	0.364258	-0.318879	-1.30778	P63328	Serine/threonine-protein phosphatase 2B catalytic subunit alpha isoform	Ppp3ca
23.909	24.1265	25.2509	25.5037	24.9494	25.3285	25.0366	25.9674	24.9465	25.1277	25.548	25.8169		0.0451957	0.922513	-0.0393248		-0.129539	0.648593	0.345585	0.622904	1.3537	Q9CRB2	H/ACA ribonucleoprotein complex subunit 2	Nhp2
25.754	25.4098	25.5204	25.6594	25.712	25.5502	25.6383	25.2157	25.5371	25.3379	25.4158	25.989		0.0810324	0.858888	-0.0409117		-0.224539	0.16469	0.796213	-0.0568709	-0.426822	F8WHR6;Q569Z5	Probable ATP-dependent RNA helicase DDX46	Ddx46
25.2552	25.3013	25.2667	25.2789	25.3926	25.018	25.1011	25.8548	25.289	25.2732	25.3704	25.5993		0.0728186	0.873276	-0.0413451		-0.203284	0.131453	0.836657	0.0660911	0.349247	S4R294;S4R2J9;A0A0A0MQ79;Q3TLH4	Protein PRRC2C	Prrc2c
27.8534	27.7445	27.8253	28.0419	27.8106	27.9098	27.7583	27.9426	27.8446	27.9066	27.9289	27.9067		0.389423	0.444814	-0.0413699		-0.889617	0.050448	0.938844	-0.0109472	-0.143846	Q6PB66	Leucine-rich PPR motif-containing protein, mitochondrial	Lrpprc
24.3355	24.0467	24.4978	24.5513	24.4288	24.6603	23.8148	24.5436	24.4609	24.4152	24.0359	24.7063		0.0649526	0.88449	-0.042706		-0.18265	0.00610609	0.993204	0.00401068	0.0182403	Q8CGY8	UDP-N-acetylglucosamine--peptide N-acetylglucosaminyltransferase 110 kDa subunit	Ogt
24.0624	23.9991	24.6187	24.6292	24.0365	23.8679	23.6899	24.4774	24.1138	24.0103	24.015	24.1035		0.091073	0.841887	-0.0427694		-0.250139	0.609057	0.373995	-0.30948	-1.28549	O08547;E9Q6R3	Vesicle-trafficking protein SEC22b	Sec22b
27.8358	27.7964	27.9347	27.9278	28.0685	28.1241	27.4205	27.5913	27.9459	27.7565	27.727	27.9469		0.0844808	0.852921	-0.0429778		-0.233378	0.156768	0.805651	-0.0725937	-0.408625	Q00612;A3KG36	Glucose-6-phosphate 1-dehydrogenase X;Glucose-6-phosphate 1-dehydrogenase	G6pdx
27.8107	27.8816	27.8957	27.8297	27.7218	27.9396	27.7528	27.9785	27.7323	27.9743	27.8229	28.0388		0.179661	0.698083	-0.0439138		-0.460744	0.0315331	0.965112	-0.00622606	-0.0916418	A0A087WPL5;E9QNN1;O70133;Q3UR42	ATP-dependent RNA helicase A	Dhx9
26.7722	26.26	26.9748	26.8935	26.4036	26.8209	26.0942	25.8182	26.1611	26.3929	26.5474	26.2125		0.0678666	0.88082	-0.0442672		-0.190327	0.81924	0.248347	-0.440906	-1.64237	P62317	Small nuclear ribonucleoprotein Sm D2	Snrpd2
29.8918	29.8982	29.8669	30.0258	29.8467	29.7259	29.8543	29.8129	29.9087	29.7922	29.7189	29.9989		0.26895	0.581693	-0.044734		-0.65238	1.27013	0.104803	-0.11073	-2.39462	P60843	Eukaryotic initiation factor 4A-I	Eif4a1
32.4325	32.4718	32.4464	32.4199	32.3987	32.3953	32.6725	31.8776	32.2938	32.2747	32.4644	32.493		0.0945689	0.838412	-0.0454226		-0.258956	0.263274	0.689857	-0.10661	-0.640668	P10126	Elongation factor 1-alpha 1	Eef1a1
24.5772	24.4072	24.3155	24.3482	24.9996	24.6806	24.5333	24.6467	24.4853	24.732	24.9421	24.8827		0.118823	0.800121	-0.0454998		-0.318866	1.40219	0.0826667	0.302992	2.61954	Q8BRF7	Sec1 family domain-containing protein 1	Scfd1
28.6395	28.482	28.5913	28.8098	28.6177	28.554	28.5443	28.5284	28.4758	28.544	28.6684	28.7437		0.311617	0.53018	-0.0468397		-0.738716	0.43776	0.513398	-0.0695529	-0.97995	P50247	Adenosylhomocysteinase	Ahcy
22.3337	22.7128	20.6034	21.6399	22.7661	22.1101	22.9265	22.0861	23.0179	22.8024	22.8478	21.4085		0.0375944	0.936397	-0.0469484		-0.108579	0.599461	0.381012	0.649718	1.26883	A0A0R4J094;Q3TC72	Fumarylacetoacetate hydrolase domain-containing protein 2A	Fahd2
25.0537	25.3074	25.8283	25.4675	25.0868	25.1373	25.2078	23.7808	25.0385	24.8197	24.3692	25.1769		0.0433913	0.925151	-0.047925		-0.124591	0.803261	0.255682	-0.611086	-1.61562	P62307	Small nuclear ribonucleoprotein F	Snrpf
30.4048	30.2801	30.2702	30.784	30.3822	30.2203	30.2878	30.1478	30.2864	30.2256	30.282	30.4369		0.300042	0.542089	-0.0481782		-0.715575	0.643435	0.348289	-0.175236	-1.34484	P62908;D3YV43;A0A140LI77	40S ribosomal protein S3	Rps3
24.9924	24.9571	25.077	25.0011	24.972	24.7009	24.8142	24.8977	24.7404	24.9652	24.7668	25.1079		0.18268	0.69352	-0.0488839		-0.467515	1.35238	0.0900853	-0.160713	-2.53425	E9Q852;E9Q9C3;Q9QZQ1;E9PYX7	Afadin	Mllt4
22.2388	21.9639	22.4561	23.1034	22.8006	22.7504	22.41	22.8112	22.6536	22.6206	22.473	23.2233		0.0950867	0.837536	-0.0495801		-0.260258	0.43133	0.519049	0.252504	0.968062	D3Z4D8;Z4YJY0;Q3TCJ1	BRISC complex subunit Abro1	Fam175b
27.5746	27.4229	27.4711	27.616	27.4571	27.3447	27.2878	27.3145	27.5121	27.3765	27.5611	27.1579		0.207063	0.659689	-0.0508871		-0.521381	1.57649	0.0611765	-0.170143	-2.92333	Q91W50;Q8JZN2;A0A0G2JF72	Cold shock domain-containing protein E1	Csde1
23.004	22.0891	23.7726	21.4153	23.3764	23.1594	23.1078	23.8114	23.8187	24.3524	23.4468	22.0424		0.0341237	0.942823	-0.0513501		-0.0989056	0.715458	0.307205	0.793467	1.46774	Q9DBD5	Proline-, glutamic acid- and leucine-rich protein 1	Pelp1
23.9393	23.8579	24.0633	23.8562	23.517	24.321	23.6308	20.5242	23.0288	22.8634	23.2342	23.0726		0.0206724	0.961963	-0.0514746		-0.0607711	0.504712	0.454678	-0.930923	-1.10169	Q922F4	Tubulin beta-6 chain	Tubb6
30.1796	29.942	30.4448	30.4854	30.1627	30.3351	30.5018	30.318	30.4314	30.3055	30.3244	30.4634		0.268452	0.582148	-0.0518093		-0.651355	0.179404	0.776595	0.0664482	0.460168	Q64433	10 kDa heat shock protein, mitochondrial	Hspe1
25.1421	26.1375	26.1789	25.6551	24.7445	26.0299	26.2285	25.674	25.3602	25.6176	25.8759	26.037		0.052022	0.908278	-0.0534463		-0.148106	0.0977601	0.87529	-0.10919	-0.266964	P62849;A0A286YEB7	40S ribosomal protein S24	Rps24
27.7136	27.7367	27.7654	27.7541	27.6812	27.6402	27.6608	27.7554	27.6966	27.6682	27.7094	27.8796		0.449198	0.38666	-0.0540843		-1.00101	1.10061	0.14289	-0.0580826	-2.11047	Q922D8;A0A1W2P733	C-1-tetrahydrofolate synthase, cytoplasmic;Methylenetetrahydrofolate dehydrogenase;Methenyltetrahydrofolate cyclohydrolase;Formyltetrahydrofolate synthetase;C-1-tetrahydrofolate synthase, cytoplasmic, N-terminally processed	Mthfd1
22.9089	23.9949	23.3584	22.7937	23.0705	22.8861	22.9672	23.7299	23.178	22.8162	23.295	23.5819		0.0784245	0.863134	-0.0543213		-0.217822	0.111625	0.861302	-0.100513	-0.301309	A0A0U1RNK7;E9PX48;A2A9M5;A2A9M4;Q8R1A4	Dedicator of cytokinesis protein 7	Dock7
28.2425	28.8819	28.4328	28.707	28.1127	27.9529	28.013	28.3556	28.1588	28.1765	28.1791	28.1408		0.253036	0.603119	-0.0552168		-0.6194	1.46736	0.0733636	-0.457476	-2.7321	B2M1R7;Q61990;A0A2R8W6L5;A0A2R8VI25;A0A2R8VHG2;A0A2R8VI71;A0A2R8VI12;A0A2R8VKN0;A0A2R8VI73;A0A2R8W6U6	Poly(rC)-binding protein 2	Pcbp2
24.3741	24.5966	24.7278	24.8298	24.7326	24.7802	24.5527	24.6808	24.9526	24.4401	24.607	24.9763		0.156646	0.738354	-0.0574417		-0.408345	0.195473	0.756504	0.0545011	0.495953	P54116	Erythrocyte band 7 integral membrane protein	Stom
26.888	26.6218	26.6451	27.1536	26.8768	26.7259	26.8569	26.9753	26.9798	26.7624	26.7585	27.1639		0.207281	0.659746	-0.0574651		-0.521856	0.0849418	0.892777	0.0315528	0.234556	Q9JLJ2;Q3U367	4-trimethylaminobutyraldehyde dehydrogenase	Aldh9a1
24.3116	24.4588	24.4074	24.1942	24.3581	24.5754	24.3429	24.5414	24.4951	24.2481	24.7374	24.5682		0.191947	0.680162	-0.0577254		-0.488155	0.633555	0.354973	0.111487	1.32784	Q61074;A0A0J9YVG0	Protein phosphatase 1G	Ppm1g
26.1056	25.9415	26.1484	26.0457	25.8275	26.097	25.9158	25.6815	25.9816	25.8144	26.0566	25.9039		0.234175	0.62392	-0.058671		-0.579705	0.937661	0.195463	-0.179815	-1.83964	A3KFU5;Q6PHQ9;Q91YZ8;A3KFU8	Polyadenylate-binding protein	Pabpc4
24.5995	24.6615	24.728	25.0049	24.8231	24.5848	24.5358	24.5331	24.5404	24.769	25.2424	24.1663		0.0935267	0.839204	-0.0603309		-0.256333	0.528647	0.430707	-0.129252	-1.14442	B2RXT3;E9Q7L0		Ogdhl
26.6109	27.053	26.9987	27.0661	26.4171	26.8293	26.4128	26.7563	26.512	26.6525	26.7107	26.7868		0.195122	0.675672	-0.0616407		-0.495177	1.11111	0.141979	-0.328311	-2.12797	Q99KP6	Pre-mRNA-processing factor 19	Prpf19
24.1548	22.5827	23.4566	24.7666	24.2638	24.0232	23.7655	22.921	24.2357	23.7679	24.2974	22.9194		0.05011	0.912041	-0.0617461		-0.142929	0.00191316	0.999018	0.00317621	0.00574233	Q8BXC6	COMM domain-containing protein 2	Commd2
26.2321	26.1215	26.3276	25.9274	25.7553	25.886	25.9163	25.7474	25.786	25.8254	25.931	26.0097		0.406444	0.42834	-0.0617871	+	-0.92169	1.82828	0.0431773	-0.325912	-3.38044	P20060	Beta-hexosaminidase subunit beta	Hexb
22.1263	22.3841	21.8134	21.0919	22.909	22.8434	22.4778	21.935	22.7498	22.8226	22.5851	22.2553		0.087686	0.846747	-0.0619407		-0.241549	0.98688	0.177471	0.687367	1.92139	Q8JZN5	Acyl-CoA dehydrogenase family member 9, mitochondrial	Acad9
25.8337	25.8917	25.6893	25.9192	25.3758	25.9841	25.6655	26.0949	25.839	25.6733	26.0415	25.8147		0.130042	0.782453	-0.0620594		-0.34588	0.116495	0.854316	-0.0534005	-0.313209	Q5SUH7;Q5SUH6;Q99KN9	Clathrin interactor 1	Clint1
30.6488	30.7499	30.8141	30.7512	30.8758	30.8248	30.745	30.7007	30.81	30.8403	30.8852	30.8599		0.716419	0.2063	-0.0622835		-1.46937	0.381587	0.566081	0.0455694	0.87475	P56480	ATP synthase subunit beta, mitochondrial	Atp5b
26.121	25.8929	26.3205	26.4817	26.0731	26.3101	26.0485	25.7517	26.1188	26.103	26.1318	26.0868		0.224774	0.636251	-0.0642662		-0.559656	0.407821	0.54061	-0.158178	-0.924271	O70194	Eukaryotic translation initiation factor 3 subunit D	Eif3d
26.4986	26.7427	26.3357	26.8145	26.3059	26.4229	26.4131	26.236	26.2323	26.5679	26.5625	26.2727		0.261235	0.593151	-0.0643516		-0.636447	1.1095	0.141839	-0.253369	-2.12528	Q5XJY5	Coatomer subunit delta	Arcn1
32.2453	32.2205	32.0514	32.4382	32.0289	32.0969	32.16	32.1591	32.1553	32.1345	32.1119	32.3009		0.571138	0.289774	-0.0644426		-1.2194	0.734663	0.29701	-0.127656	-1.50024	Q564E2;A0A1B0GSX0;P06151;A0A1B0GSR9;D3YZQ9;A0A1B0GT41;A0A1B0GQX5	L-lactate dehydrogenase;L-lactate dehydrogenase A chain	Ldha
28.0185	27.8594	28.2758	28.1968	27.8949	27.849	27.7596	27.9242	27.7212	27.8548	28.0609	28.0493		0.303996	0.539292	-0.0646424		-0.723503	1.22001	0.114671	-0.23073	-2.31018	Q8BP67	60S ribosomal protein L24	Rpl24
24.9538	25.1449	25.184	25.6387	25.0676	25.0784	25.2417	25.1761	25.1523	25.0428	25.0193	25.6081		0.17529	0.706192	-0.064652		-0.450901	0.240127	0.712912	-0.0893989	-0.592305	Z4YJT3;Q6ZQ58	La-related protein 1	Larp1
26.917	26.9533	26.9149	27.0384	26.9149	27.061	26.9785	26.8214	27.0857	26.891	26.983	27.0757		0.423308	0.410211	-0.0649238		-0.953178	0.0735129	0.907953	-0.0119524	-0.205092	A0A1L1SS90;A0A0R4J050;Q99JW2;A0A1L1SRC1;A0A087WPX1;A0A1L1SRW7;A0A1L1SSU4	Aminoacylase-1	Acy1
30.0606	29.9564	29.9624	29.9974	29.9575	30.1617	30.209	30.1123	30.331	30.1641	30.2169	29.99		0.307164	0.534992	-0.0653291		-0.729838	1.002	0.174013	0.115945	1.9465	P62702	40S ribosomal protein S4, X isoform	Rps4x
24.325	24.5566	24.3545	24.0721	23.9495	23.9478	24.5528	23.7847	24.11	24.3041	24.2604	23.8256		0.123626	0.792644	-0.0663524		-0.330482	0.656854	0.340978	-0.26837	-1.36788	G5E870;A0A087WNZ7;A0A087WRV6	E3 ubiquitin-protein ligase TRIP12	Trip12
23.4325	23.0082	23.3045	23.5285	23.0955	23.058	23.5068	22.4744	23.4717	23.2618	22.8983	22.7719		0.0918645	0.84055	-0.0672541		-0.252139	0.550819	0.415831	-0.284775	-1.18368	Q9JI11	Serine/threonine-protein kinase 4;Serine/threonine-protein kinase 4 37kDa subunit;Serine/threonine-protein kinase 4 18kDa subunit	Stk4
29.6269	29.6924	29.5175	29.8134	29.47	29.4953	29.5468	29.2231	29.3972	29.4136	29.5788	29.6182		0.314574	0.526355	-0.0681257		-0.744596	1.27837	0.103435	-0.228707	-2.40855	Q8VEK3	Heterogeneous nuclear ribonucleoprotein U	Hnrnpu
24.6127	24.9505	25.0223	25.1598	24.8748	24.886	24.87	25.2988	24.8417	25.1003	25.2419	25.0189		0.200698	0.667598	-0.0682936		-0.507455	0.108475	0.865323	0.0460992	0.293568	A0A0R4J1Q0;G5E896;D6RE33;Q3UJB9	Enhancer of mRNA-decapping protein 4	Edc4
23.0223	23.1033	23.449	23.7242	23.557	23.0246	22.4869	23.1563	23.3679	23.2587	22.3276	23.5467		0.0703424	0.877289	-0.069037		-0.196818	0.437612	0.51285	-0.268506	-0.979677	O55013	Trafficking protein particle complex subunit 3	Trappc3
24.6538	24.5858	24.6308	24.9149	24.4509	24.3781	24.5867	24.4727	24.5866	24.2454	24.7839	24.5507		0.235554	0.622434	-0.0695438		-0.582629	1.39701	0.0841396	-0.224213	-2.61064	E9QP19;Q99PP7;E9QME5	E3 ubiquitin-protein ligase TRIM33	Trim33
27.7011	27.5635	27.4817	27.8096	27.6201	27.3573	27.1395	27.9328	27.4428	27.5269	27.4105	27.9553		0.125912	0.788642	-0.0714483		-0.335985	0.282757	0.671263	-0.126559	-0.680637	Q9QZQ8	Core histone macro-H2A,1	H2afy
23.6529	23.8523	23.7695	24.1468	23.5089	24.3374	23.7612	24.7163	23.9743	24.1915	24.1408	24.304		0.0926242	0.840388	-0.071682		-0.254057	0.326997	0.618142	0.225585	0.769163	A0A0R4J195;Q9CSU0;F6YB25;F7DAY5	Regulation of nuclear pre-mRNA domain-containing protein 1B	Rprd1b
22.1151	21.2059	22.4006	22.171	22.2594	22.3568	22.6222	22.1985	21.9349	21.5046	22.5869	23.6994		0.0521263	0.908452	-0.0722213		-0.148388	0.665482	0.334255	0.386071	1.38265	Q9D8T7;F7DE82;F8WHU8	SRA stem-loop-interacting RNA-binding protein, mitochondrial	Slirp
31.9651	31.9135	31.8763	32.0763	31.5299	31.4817	31.5164	31.3501	31.3538	31.4814	31.5506	31.7817		0.308784	0.533686	-0.0723548	+	-0.73307	3.73897	0	-0.488259	-8.15887	E9PZ00;Q8BFQ1;K3W4L3;J3QPG5;Q61207	Prosaposin	Psap
22.9713	23.851	22.2506	23.5917	22.9109	22.6598	22.7446	23.3994	22.473	23.0901	23.0505	23.3909		0.10543	0.821283	-0.0724239		-0.286051	0.245697	0.710246	-0.237456	-0.604034	P04441	H-2 class II histocompatibility antigen gamma chain	Cd74
24.2201	23.3264	23.8146	24.7634	24.3151	24.3243	24.6764	23.7656	24.2978	24.8671	24.8058	23.402		0.0669666	0.881362	-0.0728159		-0.18796	0.27642	0.678014	0.239208	0.667707	Q64191;B7ZNK6	N(4)-(beta-N-acetylglucosaminyl)-L-asparaginase;Glycosylasparaginase alpha chain;Glycosylasparaginase beta chain	Aga
29.6137	29.4752	30.065	28.679	29.879	30.1099	29.9077	29.9153	30.111	30.1369	29.9272	29.9302		0.419822	0.412919	-0.0733385		-0.946691	0.845347	0.233885	0.494754	1.68598	P99027	60S acidic ribosomal protein P2	Rplp2
23.1068	22.9762	23.5302	22.2369	23.0211	20.439	22.8211	22.4187	23.438	22.3966	21.9093	21.2505		0.0338335	0.942988	-0.0735941		-0.0980939	0.566268	0.407075	-0.78753	-1.21086	Q3UDD3;Q8BG81	Polymerase delta-interacting protein 3	Poldip3
23.176	22.9617	23.3541	23.8639	23.426	23.9982	23.601	20.9176	23.2301	23.1939	23.2131	22.6012		0.0356395	0.940867	-0.0738678		-0.103138	0.191308	0.7618	-0.353211	-0.486737	P97379	Ras GTPase-activating protein-binding protein 2	G3bp2
27.5367	27.703	27.7286	27.5766	27.3806	27.6099	27.7477	28.0107	27.5417	27.8497	27.7744	27.8881		0.196835	0.673408	-0.0762959		-0.498957	0.137917	0.830856	0.0509949	0.364595	Q8QZT1	Acetyl-CoA acetyltransferase, mitochondrial	Acat1
26.015	26.3844	26.2132	26.6867	26.3181	26.5232	26.4007	26.7509	26.3354	26.6842	26.6409	26.6377		0.251573	0.604594	-0.0763144		-0.616346	0.45754	0.500573	0.173401	1.01629	Q80XR5;P26369;Q3KQM4	Splicing factor U2AF 65 kDa subunit	U2af2
26.3883	26.3643	26.534	26.5012	26.284	26.1488	26.281	26.1965	26.3058	26.4574	26.4986	25.9546		0.242711	0.614677	-0.0765309	+	-0.597755	2.20762	0.021913	-0.219383	-4.12236	P62748;A0A1Y7VMK3;P84075	Hippocalcin-like protein 1;Neuron-specific calcium-binding protein hippocalcin	Hpcal1;Hpca
23.2158	22.4043	22.2324	23.2566	23.0023	22.8537	22.7856	22.1767	22.8548	23.1642	23.1497	21.9571		0.0824031	0.856596	-0.0768647		-0.228059	0.0811404	0.89776	-0.072679	-0.224817	E9Q4T8;Q9JLV5	Cullin-3	Cul3
23.858	23.8661	23.7985	23.4656	23.8521	23.8171	23.4841	24.2098	24.0616	23.7584	23.7509	24.0997		0.169208	0.716069	-0.0768728		-0.437121	0.211956	0.742895	0.0937252	0.532023	B2RXS4	Plexin-B2	Plxnb2
27.0185	26.7418	27.0128	26.9614	26.7936	26.8406	26.919	26.6144	26.9217	26.8755	26.8126	26.8655		0.517979	0.328297	-0.076911		-1.12542	0.760364	0.281721	-0.141668	-1.54359	Q3U741;Q501J6;Q3TU25	Probable ATP-dependent RNA helicase DDX17	Ddx17
23.8729	24.0181	24.2178	23.761	23.8193	24.3303	24.1084	24.0064	24.3451	24.031	24.1578	24.046		0.249773	0.606083	-0.0788941		-0.612581	0.282301	0.671197	0.0986648	0.679708	Q8R3N1	Nucleolar protein 14	Nop14
23.8177	23.7817	23.2173	24.3666	21.7246	23.4548	24.3229	21.8181	23.6041	23.7912	23.3586	20.8825		0.0290811	0.950261	-0.0790143		-0.0847319	0.689169	0.320167	-0.965706	-1.42308	P47857	ATP-dependent 6-phosphofructokinase, muscle type	Pfkm
27.3417	27.4495	27.2475	27.5769	27.1688	27.1412	26.8336	27.222	27.076	27.1625	27.2516	27.1989		0.369129	0.464783	-0.0808506		-0.850969	1.49145	0.0712075	-0.312507	-2.77399	Q3TUE1;A0A0G2JGW9;A0A0G2JFY5;Q3UUU2;Q91WJ8;A0A0G2JG00;A0A0G2JFK2	Far upstream element-binding protein 1	Fubp1
26.9789	27.1189	27.2828	27.1881	27.0743	27.049	27.1157	27.501	27.0413	27.2448	27.2121	27.5706		0.21393	0.65067	-0.082212		-0.536301	0.129796	0.837561	0.0428114	0.345291	Q3V117;Q91V92	ATP-citrate synthase	Acly
24.0738	23.6114	23.9658	22.3835	23.9168	23.8583	24.0701	23.5896	23.6352	23.9695	24.1044	24.0555		0.227788	0.632127	-0.0824575		-0.566104	0.381134	0.56619	0.350045	0.873887	P97287	Induced myeloid leukemia cell differentiation protein Mcl-1 homolog	Mcl1
21.3913	20.8786	22.4167	22.3281	22.7613	22.9555	22.8266	24.0885	23.2961	22.958	23.3181	23.3914		0.0923227	0.840624	-0.0829129		-0.253296	1.55555	0.06313	1.40433	2.88634	Q3MIA8;G3UXW9;Q99LD4;A0A140LJB7;B1ATU4	COP9 signalosome complex subunit 1	Gps1
27.6242	27.5485	27.4154	27.7603	27.309	27.4063	27.6826	27.4569	27.3052	27.5202	27.7579	27.6047		0.280369	0.566947	-0.0832605		-0.675771	0.533069	0.427668	-0.123371	-1.15227	Q1HFZ0;H3BKN0	tRNA (cytosine(34)-C(5))-methyltransferase	Nsun2
25.1255	24.3473	25.0316	25.6433	24.9081	24.4855	24.6005	24.7399	24.756	24.5427	24.8749	24.8943		0.28514	0.560404	-0.0834761		-0.685481	0.591825	0.387268	-0.353443	-1.25555	Q9QWR8;A0A2R8VHH9;A0A2R8VHC0;Q3UZX5	Alpha-N-acetylgalactosaminidase	Naga
22.6785	23.009	22.7209	22.848	22.2611	22.6818	22.6129	22.7635	22.3283	22.8321	22.7613	22.735		0.211696	0.655111	-0.0843549		-0.531458	0.888624	0.217417	-0.234254	-1.7581	D6RHN4;Q3UXD9;Q99MZ7	Peroxisomal trans-2-enoyl-CoA reductase	Pecr
24.0141	24.6378	24.3089	24.2483	24.4434	24.1945	24.6748	24.4704	24.3184	24.5319	24.4038	24.8675		0.217232	0.647433	-0.0846		-0.54344	0.387558	0.561558	0.143515	0.886085	P26043;Q7TSG6	Radixin	Rdx
24.5298	24.9122	24.5722	25.0871	24.3972	24.4126	24.2618	24.7273	24.7393	24.2928	24.5922	24.5145		0.256658	0.599386	-0.0850096		-0.626947	1.00519	0.173319	-0.325625	-1.9518	Q80UW8	DNA-directed RNA polymerases I, II, and III subunit RPABC1	Polr2e
25.8167	25.7719	25.6505	25.8905	25.4306	25.2077	25.1145	25.3541	25.2519	25.3361	25.5153	25.3437		0.418466	0.413783	-0.0850472	+	-0.944165	2.94022	0.00896774	-0.505671	-5.80377	A0A0J9YTY0;A0A0J9YUL3;Q8C1B7	Septin-11	2011-09-01
23.6662	23.3819	23.2584	20.9667	24.1784	24.8464	24.646	23.1054	24.6197	24.0483	24.3841	24.0665		0.0744334	0.869712	-0.0855627		-0.207486	0.957784	0.187385	1.37577	1.87307	Q9ERF3;Q8BVQ0;D6RDC7	WD repeat-containing protein 61;WD repeat-containing protein 61, N-terminally processed	Wdr61
25.4488	25.7275	25.7932	25.9923	25.6748	25.6906	25.6293	25.8596	25.818	25.8028	25.766	25.8144		0.838987	0.160267	-0.0867329		-1.67537	0.0785995	0.900236	-0.0268736	-0.218274	Q68FH4;Q8BUU7	N-acetylgalactosamine kinase	Galk2
26.0377	26.0001	26.1834	26.3073	25.8679	26.3368	26.1738	26.2906	26.3534	26.2422	26.0938	26.3274		0.302378	0.540212	-0.0869007		-0.720262	0.101785	0.871067	0.0351586	0.277008	P17439;A0A0G2JDK2	Glucosylceramidase	Gba
26.8405	26.4846	26.5363	26.1903	26.5117	26.3993	26.2516	26.7009	26.5494	26.4914	26.3651	26.8064		0.271542	0.577634	-0.0872126		-0.65771	0.106153	0.867251	-0.047039	-0.287839	E9Q9F5;E9Q1G8;O55131	Septin-7	2007-09-01
23.7781	23.6974	23.8922	24.1239	23.1717	23.19	22.5723	23.1428	23.7889	23.4061	21.3073	23.9239		0.0487195	0.913614	-0.087347	+	-0.139153	2.54839	0.0145	-0.853708	-4.8579	Q9D1N9	39S ribosomal protein L21, mitochondrial	Mrpl21
29.4968	29.2038	29.2914	29.3004	29.1328	28.9209	29.0627	29.1635	29.1812	29.1666	29.0716	29.2113		0.685993	0.222863	-0.0876684		-1.41767	1.66584	0.0557479	-0.253104	-3.0828	D3Z2H9;E9Q5J9		Tpm3-rs7;Tpm3
22.3459	22.5153	22.6971	23.1932	22.951	23.1199	23.0135	22.9315	22.8938	23.4129	23.0651	22.9957		0.307418	0.534797	-0.0878987		-0.730344	0.843004	0.23464	0.316104	1.68207	G3UZA0;Q8BGA5	KRR1 small subunit processome component homolog	Krr1
25.6822	25.1674	25.6005	26.1523	25.5615	25.4561	25.5892	25.3187	25.7584	25.5062	25.4981	25.5155		0.449964	0.385714	-0.0881648		-1.00241	0.343928	0.598786	-0.169225	-0.802307	Q6P5E4	UDP-glucose:glycoprotein glucosyltransferase 1	Uggt1
27.8264	27.7398	27.846	27.9695	27.7545	27.4015	27.4462	27.287	27.5312	27.4375	27.5242	27.7525		0.312125	0.530109	-0.0890336	+	-0.739726	1.82589	0.0430175	-0.373116	-3.37599	P10605	Cathepsin B;Cathepsin B light chain;Cathepsin B heavy chain	Ctsb
24.858	24.2561	24.7914	21.4847	24.5183	24.3102	24.3447	21.4437	24.4149	24.6076	21.814	24.1366		0.0311392	0.946955	-0.0890703		-0.0905341	0.0630871	0.923775	-0.193334	-0.177715	Q9CQF7;Q9CWM4	Prefoldin subunit 1	Pfdn1
27.8699	27.7793	27.8037	28.0562	27.5787	27.8261	28.0077	27.9336	27.8292	27.765	27.9569	28.1517		0.294274	0.549162	-0.089159		-0.703969	0.136488	0.832898	-0.0407066	-0.361214	Q76MZ3	Serine/threonine-protein phosphatase 2A 65 kDa regulatory subunit A alpha isoform	Ppp2r1a
27.1644	27.3742	27.4154	27.9795	27.456	26.9863	27.3925	27.6017	27.3514	27.4051	27.2193	27.8203		0.191048	0.681455	-0.0899105		-0.486162	0.22899	0.72434	-0.124234	-0.568669	Q9CR51	V-type proton ATPase subunit G 1	Atp6v1g1
27.7163	27.8813	27.9517	28.3526	28.3423	28.5774	28.3251	28.6229	28.2724	28.3781	28.4317	29.147		0.162825	0.728425	-0.0903783		-0.422554	1.70631	0.0503735	0.491474	3.156	Q8R480	Nuclear pore complex protein Nup85	Nup85
26.0845	26.141	26.2035	25.98	26.2173	26.2236	26.1306	26.6451	26.3381	26.2137	26.5942	26.4357		0.266886	0.584712	-0.0912466		-0.648127	0.803264	0.255961	0.201907	1.61563	Q9Z2I8	Succinyl-CoA ligase [GDP-forming] subunit beta, mitochondrial	Suclg2
27.4765	27.2398	27.2558	27.6832	27.3179	27.3193	27.1981	27.3652	27.4037	27.3978	27.3882	27.3763		1.34467	0.053905	-0.0913792		-2.5211	0.463476	0.496213	-0.113705	-1.02713	H7BX95;Q6PDM2	Serine/arginine-rich splicing factor 1	Srsf1
26.9381	26.8716	26.9759	27.015	26.7684	26.3222	26.9614	26.8989	26.8404	26.7674	26.8459	26.8634		0.257219	0.5992	-0.0915561		-0.628113	0.699815	0.314326	-0.212443	-1.44119	O09061	Proteasome subunit beta type-1	Psmb1
23.3092	23.4042	22.8272	23.3938	22.7199	22.8006	23.3826	23.8444	23.2143	23.2289	23.3641	23.313		0.131597	0.779954	-0.0932064		-0.34959	0.0553053	0.93116	-0.0467257	-0.156954	Q9D8T2	Gasdermin-D	Gsdmdc1
25.3621	25.4377	25.2347	25.1682	25.2113	25.0826	24.8695	25.5315	25.0902	25.5274	25.3394	25.1112		0.215558	0.649124	-0.0933461		-0.539823	0.362909	0.583024	-0.126947	-0.83903	Q9D0L8;D3YYS7;D3Z478	mRNA cap guanine-N7 methyltransferase	Rnmt
23.8042	22.6342	24.0353	21.1245	24.4069	21.6635	23.8322	24.7311	23.8234	24.3301	24.8782	21.9849		0.0354385	0.940557	-0.0957284		-0.102578	0.33802	0.606604	0.758846	0.790786	A2ADY9	Protein DDI1 homolog 2	Ddi2
26.3318	26.2092	26.4368	26.3252	26.0998	26.016	26.2746	26.0744	26.0762	25.9328	26.2068	26.6328		0.241998	0.615255	-0.0959401		-0.596251	1.55758	0.0629674	-0.209559	-2.88992	Q61768;E9QAK5	Kinesin-1 heavy chain;Kinesin-like protein	Kif5b
27.9188	27.7104	27.7525	28.1713	27.9722	27.912	27.7704	27.7382	27.9292	27.9577	27.8806	28.0095		0.761857	0.186615	-0.0960503		-1.5461	0.126656	0.842126	-0.0400476	-0.337771	Q9WUA2	Phenylalanine--tRNA ligase beta subunit	Farsb
22.8821	22.6278	22.4679	22.9347	22.7775	22.6453	22.0201	22.7566	22.7329	22.5747	22.3904	22.8869		0.180552	0.697011	-0.0963554		-0.462746	0.368348	0.579896	-0.178258	-0.849473	A0A0R4J0M9;Q8CDG3	Deubiquitinating protein VCIP135	Vcpip1
26.527	26.4679	26.6873	26.9022	26.6501	26.5839	26.4782	26.8341	26.7972	26.6321	26.5898	26.916		0.403065	0.431095	-0.097219		-0.915347	0.0265309	0.970205	-0.00950003	-0.0775089	P10852;A0A0U1RP98	4F2 cell-surface antigen heavy chain	Slc3a2
24.2821	24.4694	24.2299	24.7839	24.5169	24.1226	24.2945	24.572	24.6478	24.5931	24.3148	24.3393		0.303858	0.539225	-0.09726		-0.723226	0.152426	0.810883	-0.064816	-0.398577	Q8C4J7	Transducin beta-like protein 3	Tbl3
21.6877	21.5205	20.6888	21.8559	21.8777	22.3685	22.0646	22.3473	22.175	23.0913	21.9217	21.8594		0.117482	0.802428	-0.0972948		-0.315609	1.36252	0.0879137	0.726315	2.55157	Q60596	DNA repair protein XRCC1	Xrcc1
29.1324	28.9238	28.9581	29.2691	28.9426	28.8189	28.9483	28.8596	29.0344	28.9414	28.8922	29.0916		0.897101	0.139611	-0.0975208		-1.77221	1.07411	0.151135	-0.178493	-2.06635	Q8VDD5	Myosin-9	Myh9
28.8273	28.7128	28.793	28.9338	28.622	28.5944	28.5216	28.9359	28.8222	28.6608	28.7286	28.8544		0.428982	0.405486	-0.0980401		-0.963713	0.70341	0.312781	-0.148265	-1.4473	Q7TPV4	Myb-binding protein 1A	Mybbp1a
25.0409	24.8338	25.1615	25.1897	24.9541	24.5711	24.8014	25.3797	24.8934	24.9066	25.0514	25.2475		0.205827	0.66049	-0.0981488		-0.518682	0.286902	0.667445	-0.12994	-0.689058	Q9CT10	Ran-binding protein 3	Ranbp3
23.6758	23.9245	24.0412	23.78	23.4875	23.2448	23.3236	23.6839	23.7762	23.6536	23.4786	23.224		0.261216	0.592804	-0.0981507	+	-0.636409	1.80474	0.044863	-0.420434	-3.33664	Q6PF96;Q921G7	Electron transfer flavoprotein-ubiquinone oxidoreductase, mitochondrial	Etfdh
24.9153	26.3308	24.829	20.8526	27.2936	26.4373	26.7397	21.5086	26.3013	26.3676	25.9813	23.7241		0.0227499	0.957335	-0.0988059		-0.0667299	0.296122	0.655758	1.26286	0.707693	P61971	Nuclear transport factor 2	Nutf2
27.6732	27.9518	27.9191	27.4005	28.0514	27.9189	27.9205	28.0562	28.2363	28.0083	27.9313	28.172		0.585109	0.280477	-0.100246		-1.24383	0.958308	0.187232	0.250605	1.87394	G3UZI2;A0A0R4J259;G3V018;Q7TMK9;G3UZ48;G3UXJ6	Heterogeneous nuclear ribonucleoprotein Q	Syncrip
25.8179	25.6211	25.3935	26.1835	25.7748	25.4729	24.9025	25.9094	25.9119	25.3998	25.4462	25.7037		0.151527	0.747321	-0.100488		-0.39649	0.371736	0.575624	-0.239078	-0.85596	O08583	THO complex subunit 4	Alyref
29.9757	29.9796	29.985	30.3622	29.537	29.7719	29.6074	30.0359	29.7346	29.8564	29.9297	29.8437		0.38132	0.454036	-0.103073		-0.874241	1.21817	0.115075	-0.337587	-2.30709	P12970;A0A140T8L3	60S ribosomal protein L7a	Rpl7a
24.7566	25.1777	25.2316	25.2438	24.4354	24.3022	24.5747	24.556	24.4893	24.3233	24.6849	24.7842		0.372994	0.461717	-0.103388	+	-0.858367	2.52627	0.014521	-0.635386	-4.80788	D3YWR7;Q8BVI4;A0A0G2JGJ1;A0A0G2JGY0	Dihydropteridine reductase	Qdpr
30.8384	30.713	30.544	30.741	30.5995	30.7425	30.6064	30.1772	30.6025	30.5827	30.6784	30.6762		0.357243	0.480121	-0.103554		-0.828114	0.615602	0.367473	-0.177687	-1.29683	P62983	Ubiquitin-40S ribosomal protein S27a;Ubiquitin;40S ribosomal protein S27a	Rps27a
23.6785	22.618	23.4732	24.1951	23.764	23.4979	23.2149	24.5703	23.9686	24.1365	23.9862	23.3703		0.113979	0.807081	-0.103613		-0.307072	0.251348	0.702821	0.270554	0.615875	Q8BTS4	Nuclear pore complex protein Nup54	Nup54
24.3758	24.3964	24.8003	24.8292	23.8927	24.4546	24.6494	23.4173	24.2397	24.3279	23.6399	24.6214		0.1106	0.812562	-0.103709		-0.298795	0.80937	0.253352	-0.496929	-1.62585	Q8CAY6;G3XA25;Q80X81	Acetyl-CoA acetyltransferase, cytosolic	Acat2;Acat3
25.1754	25.376	25.1568	25.3768	24.9626	24.7193	24.6253	24.8139	24.7697	25.0192	24.8642	24.8829		0.544734	0.309732	-0.103731	+	-1.17293	2.70057	0.0105652	-0.490986	-5.21144	Q61655;Q8R3C7;Q8BZY3	ATP-dependent RNA helicase DDX19A	Ddx19a;Ddx19b
25.9695	26.0285	26.0934	26.0713	25.9476	26.0164	26.1886	25.2893	25.8265	26.005	25.9972	26.0322		0.205108	0.66108	-0.104721		-0.517113	0.398046	0.550475	-0.180182	-0.905904	A0A0N4SUH4;Q8BKS9	Pumilio domain-containing protein KIAA0020	Kiaa0020
24.6464	25.0516	24.8978	24.7578	25.2546	24.7578	24.2294	24.2979	24.977	24.6213	24.7359	24.6291		0.162114	0.729151	-0.10591		-0.420923	0.344573	0.598718	-0.203484	-0.803562	P08508	Low affinity immunoglobulin gamma Fc region receptor III	Fcgr3
25.3658	25.2988	25.4871	25.8324	25.3457	25.2801	25.5386	25.4591	25.4528	25.4305	25.4974	25.6667		0.645163	0.243402	-0.105973		-1.34781	0.284004	0.670145	-0.0901499	-0.683174	P47791	Glutathione reductase, mitochondrial	Gsr
25.8342	25.8664	25.8966	26.2343	25.9695	26.0502	25.946	26.124	26.0283	25.9724	26.129	26.3893		0.483554	0.355928	-0.107317		-1.0636	0.261238	0.690224	0.0645785	0.636454	Q9CX34	Suppressor of G2 allele of SKP1 homolog	Sugt1
25.3862	25.357	25.4007	25.4891	25.2417	25.1395	25.2632	25.4377	25.2592	25.3411	25.4561	25.4565		0.660601	0.235543	-0.107711		-1.3743	1.04736	0.157811	-0.137738	-2.02187	Q3U8S1;A2APM5;A2APM3;A2APM4;E9QKM8;Q80X37;A2APM1;A2APM2;P15379	CD44 antigen	Cd44
24.231	24.2948	24.5018	24.3566	24.5326	24.6568	24.5693	24.9416	25.1147	25.0313	24.0109	24.9746		0.149631	0.748564	-0.10781		-0.39208	1.62697	0.0576739	0.329016	3.01309	Q9D1M0	Protein SEC13 homolog	Sec13
28.4691	28.2857	28.5333	28.6111	28.789	28.7155	28.8593	28.8009	28.9404	28.7607	28.9124	28.9885		0.977581	0.116232	-0.109303	+	-1.90595	2.24314	0.0215491	0.316412	4.19572	Q9CZU6	Citrate synthase, mitochondrial	Cs
21.3879	24.1241	24.1163	25.2503	25.356	24.0875	24.292	21.8269	25.1957	24.8344	24.6292	21.3415		0.0324911	0.945674	-0.10959		-0.0943324	0.0543566	0.932345	0.170933	0.154403	A0A286YDB7;A0A286YCT4;A0A286YCG8;Q9CY50	Translocon-associated protein subunit alpha	Ssr1
26.3886	26.2222	26.1553	26.1459	26.2493	26.1586	26.1629	26.3593	25.9232	26.4044	26.4267	26.6146		0.29662	0.546273	-0.109682		-0.708696	0.0209294	0.978468	0.00450897	0.0615096	J3QP71;K3W4Q8;P18572	Basigin	Bsg
25.3781	25.5698	25.518	25.6945	25.3306	25.4993	25.8058	20.9075	25.3911	25.1853	25.423	21.9828		0.0261738	0.95401	-0.109744		-0.0764944	0.443447	0.508551	-1.15429	-0.990434	Q9CQI3;A0A2I3BR94;A0A2I3BPS1	Glia maturation factor beta	Gmfb
24.6773	24.9856	24.8651	25.0977	24.6313	24.6036	24.391	24.6663	24.4764	24.3815	25.1407	24.7339		0.248185	0.607753	-0.110098		-0.609254	1.64874	0.0567662	-0.333419	-3.05208	Q6P9R2	Serine/threonine-protein kinase OSR1	Oxsr1
23.0475	23.1258	22.8828	22.9977	22.5063	22.628	22.4605	23.0076	22.3668	22.9762	22.9706	22.7304		0.235316	0.622462	-0.110393		-0.582127	1.45118	0.0739301	-0.36283	-2.70405	Q8BT60	Copine-3	Cpne3
23.1337	23.0513	23.0523	23.5462	23.1777	22.8669	23.0058	23.3137	23.154	22.9605	23.2595	23.4316		0.340342	0.497428	-0.110406		-0.79532	0.28404	0.670541	-0.104864	-0.683246	Q9R1R8;Q9QYF1	Retinol dehydrogenase 11	Rdh11
26.5357	26.0136	26.236	26.4795	25.7244	25.9578	25.7712	26.1934	26.2419	25.9631	26.0526	25.8407		0.358124	0.479175	-0.112835		-0.829815	1.34395	0.0915701	-0.40445	-2.51987	Q9QXT0;A0A1W2P729	Protein canopy homolog 2	Cnpy2
27.4966	27.8776	27.4034	27.4514	27.4389	27.3889	27.389	27.2861	27.4275	27.6622	27.4572	27.4079		0.846915	0.156905	-0.112999		-1.6886	0.797031	0.261035	-0.181561	-1.60518	O54984	ATPase Asna1	Asna1
24.6149	24.8801	24.685	23.3522	24.831	24.6228	24.5046	20.9714	24.7977	24.077	24.4482	22.0635		0.0356091	0.940534	-0.11413		-0.103054	0.272471	0.680292	-0.65059	-0.659616	A0A286YDS5;Q99KF1	Transmembrane emp24 domain-containing protein 9	Tmed9
30.1849	30.1866	29.7928	30.2029	30.0154	30.1269	29.9841	30.2542	30.2015	30.1621	30.0025	30.4723		0.445041	0.390606	-0.114414		-0.993365	0.00965322	0.988725	0.0033617	0.028722	P14869;D3YVM5;S4R1N1	60S acidic ribosomal protein P0	Rplp0
29.5752	29.1874	29.0971	29.4955	29.1572	29.2989	29.338	29.4414	29.5727	29.3011	29.372	29.4475		0.666811	0.232077	-0.114482		-1.38493	0.083212	0.894684	-0.0299554	-0.230132	P60867	40S ribosomal protein S20	Rps20
22.4423	22.6107	22.9577	23.374	22.8437	23.2208	22.2646	23.7392	22.649	22.9525	24.0013	22.9256		0.0978675	0.833378	-0.115019		-0.267233	0.178553	0.777043	0.170891	0.458253	P36916	Guanine nucleotide-binding protein-like 1	Gnl1
22.7549	24.0101	23.8529	23.0638	22.6118	23.4571	23.3133	23.3122	23.7028	23.3914	23.3391	22.722		0.158096	0.736105	-0.11525		-0.411687	0.286953	0.667734	-0.246852	-0.689163	Q6NZR5;G3UYT1		Skiv2l
22.9012	22.8586	22.9426	23.1107	22.3809	22.8643	22.7342	21.5704	23.0468	23.0526	20.7718	23.1432		0.0638152	0.886343	-0.116189		-0.179643	0.9808	0.180131	-0.565858	-1.91129	Q8BHL8	Proteasome inhibitor PI31 subunit	Psmf1
26.3179	26.45	26.473	26.5879	26.401	26.3023	26.2476	26.4634	26.4601	26.4509	26.3122	26.6576		0.650059	0.241589	-0.116623		-1.35622	0.680502	0.323375	-0.103619	-1.40831	A0A286YDA2;A0A286YDT3;E9Q5C9;A0A286YDV7		Nolc1
23.5387	23.1898	22.8701	23.8507	23.6704	23.8783	23.7386	22.2628	24.0203	23.2344	23.3295	23.4377		0.104226	0.82275	-0.117945		-0.28307	0.0197694	0.979202	0.0251946	0.0581731	G8JL40;A3KG93;Q6ZQ88	Lysine-specific histone demethylase 1A	Kdm1a
29.1317	29.1664	29.1005	29.3546	29.2251	29.1776	29.2559	29.2086	29.2283	29.3095	29.211	29.5922		0.628526	0.25273	-0.118462		-1.31916	0.188351	0.765136	0.028482	0.480171	P60335	Poly(rC)-binding protein 1	Pcbp1
23.3337	23.6576	23.3072	23.5382	23.1425	23.059	23.0746	22.8692	22.9929	23.0551	23.1672	23.4072		0.503559	0.339001	-0.119281	+	-1.09963	2.2124	0.0221538	-0.42289	-4.13218	Q9Z0S9;A0A0U1RPM3	Prenylated Rab acceptor protein 1	Rabac1
28.7139	28.7333	28.9498	28.985	28.5909	28.5278	28.5914	28.6765	28.5514	28.7401	28.6362	28.9368		0.646286	0.242894	-0.119454	+	-1.34974	1.74461	0.049099	-0.248838	-3.22582	P62754	40S ribosomal protein S6	Rps6
22.3454	22.5209	23.1069	23.2981	22.5925	22.3083	22.926	21.3737	21.6297	22.8843	23.0113	22.1549		0.0941494	0.83858	-0.119943		-0.257901	0.606311	0.376043	-0.517747	-1.28073	E9QNG1;B2RR82;Q9Z0R6	Intersectin-2	Itsn2
24.5375	24.8011	24.9615	24.885	24.5127	24.5657	24.7187	24.6446	24.8196	24.7585	24.6846	24.6591		1.07611	0.0933172	-0.120031		-2.06969	0.91961	0.203912	-0.185848	-1.80964	P42125	Enoyl-CoA delta isomerase 1, mitochondrial	Eci1
25.2317	25.407	25.6902	23.4329	25.4295	24.9551	24.862	23.8274	25.2422	25.1117	24.4065	24.7976		0.116853	0.803212	-0.121025		-0.31408	0.103253	0.870103	-0.171935	-0.280656	P30681;A0A1B0GQX9	High mobility group protein B2	Hmgb2
24.5011	23.4705	24.2947	24.2238	23.892	23.8301	23.6908	23.6592	23.8396	23.7874	24.0161	23.9204		0.820963	0.166153	-0.122876		-1.64525	0.751487	0.286792	-0.354515	-1.52863	Q9DB34;A0A1B0GT75;A0A1B0GR63;A0A1B0GSH4	Charged multivesicular body protein 2a	Chmp2a
25.0435	25.342	25.0208	24.9886	25.0811	25.242	25.5924	25.5003	25.2715	25.542	25.6057	25.4926		0.394081	0.439497	-0.123988		-0.898425	0.903803	0.210644	0.255199	1.78336	Q3TA68;Q3TAQ9		Wdr36
26.4017	26.3972	26.2535	26.569	26.7012	26.5904	25.9584	26.2539	26.5669	26.3899	26.4919	26.5533		0.301412	0.540838	-0.1245		-0.718325	0.0575161	0.928384	-0.0293984	-0.162881	A0A0A6YX18;Q8BVE3;A0A0A6YWP6	V-type proton ATPase subunit H	Atp6v1h
29.7446	29.9866	29.7294	30.089	29.9858	29.9094	29.6405	29.8719	29.7317	29.8955	29.9939	30.2847		0.396727	0.436501	-0.124556		-0.903417	0.113342	0.859378	-0.0355144	-0.305514	P34884	Macrophage migration inhibitory factor	Mif
24.7172	24.9878	24.8447	24.6958	24.5213	24.1053	24.4535	24.1471	24.5831	24.237	24.4347	24.4766		0.44062	0.394066	-0.126081	+	-0.985225	2.16224	0.0241865	-0.50458	-4.0297	Q7TNC4;E9Q715;Q05CX5	Putative RNA-binding protein Luc7-like 2	Luc7l2
25.5589	25.1092	25.4091	25.3423	25.6315	25.3612	25.5253	25.7318	25.8034	25.6105	25.3712	25.974		0.362557	0.473593	-0.12734		-0.838353	0.849216	0.232554	0.207537	1.69244	P61202;A2AQE4	COP9 signalosome complex subunit 2	Cops2
25.8247	25.684	25.5262	26.1966	26.0699	25.6282	25.6363	26.0132	26.0385	26.0354	25.4968	26.2905		0.256264	0.599561	-0.128407		-0.626126	0.0549324	0.931514	0.0290117	0.155951	A2ATP5;A2ATP6;Q8C854;G8JL68;F6XJA1	Myelin expression factor 2	Myef2
24.8353	24.8184	24.8002	24.6256	24.4799	24.6726	24.5599	24.4465	24.5167	24.2542	24.9597	24.9425		0.30109	0.540914	-0.128526	+	-0.717678	1.78015	0.0463946	-0.230154	-3.29114	Q9R0E1	Procollagen-lysine,2-oxoglutarate 5-dioxygenase 3	Plod3
26.6701	26.6442	26.3433	26.8523	26.3103	26.6564	26.4014	26.3922	26.448	26.5737	26.6618	26.5942		0.7244	0.203468	-0.129359		-1.48289	0.704194	0.312454	-0.187401	-1.44863	Q8CIN4	Serine/threonine-protein kinase PAK 2;PAK-2p27;PAK-2p34	Pak2
31.2507	31.065	31.1743	31.1561	31.058	31.158	31.2218	30.8039	31.2494	31.1252	31.1958	31.1901		0.652606	0.240314	-0.129754		-1.36059	0.457356	0.500411	-0.101104	-1.01595	P07901	Heat shock protein HSP 90-alpha	Hsp90aa1
22.7148	22.4874	22.4797	21.8216	22.2348	22.623	22.7552	21.4227	22.5468	21.8397	22.3321	22.8391		0.134386	0.775275	-0.130528		-0.356228	0.122672	0.845578	-0.116957	-0.328183	Q3TFP0;Q9R0U0;A3KG57	Serine/arginine-rich splicing factor 10	Srsf10;Srsf12
23.6107	23.6772	23.6258	25.5647	24.6702	23.2584	24.7996	24.6182	24.9015	24.2952	24.5747	24.0982		0.121697	0.795326	-0.130783		-0.325825	0.136079	0.83142	0.217003	0.360244	D3Z494;G5E895;S4R2G9		Akr1b10
29.3978	29.5306	29.4174	29.9682	29.4586	29.5469	29.5989	29.8871	29.6039	29.7775	29.7217	29.9119		0.538354	0.313961	-0.130825		-1.16164	0.100416	0.872284	0.0443892	0.273598	A0A1L1SQA8;P62852	40S ribosomal protein S25	Rps25
26.913	27.0088	26.8676	26.7318	26.7748	26.8614	26.8668	26.3542	26.8383	26.896	27.0269	26.6193		0.384716	0.451041	-0.130847		-0.880695	0.578167	0.398577	-0.166027	-1.23171	Q8BP47	Asparagine--tRNA ligase, cytoplasmic	Nars
26.539	26.4488	26.412	26.7584	26.3955	26.1374	26.2199	26.0016	26.6871	25.9991	26.3191	26.2749		0.344579	0.491901	-0.131463		-0.803574	1.6754	0.0545581	-0.350927	-3.10004	Q8R1Q8	Cytoplasmic dynein 1 light intermediate chain 1	Dync1li1
26.4087	26.3224	26.2863	26.2054	26.3078	26.0142	26.1972	26.509	26.7248	26.382	26.2275	26.2199		0.362031	0.473763	-0.131533		-0.837342	0.1684	0.790332	-0.0486584	-0.435285	Q9CR16	Peptidyl-prolyl cis-trans isomerase D	Ppid
29.1975	28.9901	29.0681	29.2087	28.9036	28.741	29.1037	29.0226	29.1914	28.9877	28.9805	29.1459		0.674704	0.2278	-0.133677		-1.39841	0.930776	0.198251	-0.173376	-1.8282	P47963	60S ribosomal protein L13	Rpl13
23.5942	23.6463	23.9033	23.6801	23.7948	24.0409	23.4936	24.2433	23.6868	23.7421	24.0627	24.6185		0.197952	0.672146	-0.134374		-0.501418	0.485334	0.475881	0.187174	1.06681	E9QAE3		Btaf1
25.4137	25.25	25.6858	25.4934	25.1151	25.4183	25.2728	24.873	25.2964	25.6616	25.2689	24.9903		0.314781	0.526318	-0.134486		-0.745008	1.01571	0.169167	-0.290899	-1.96927	P29416	Beta-hexosaminidase subunit alpha	Hexa
27.1584	27.0343	27.0882	27.1967	27.2706	27.4301	27.3622	27.3236	27.4783	27.3565	27.5579	27.5341		1.27777	0.0596994	-0.135044	+	-2.40753	2.43509	0.0154627	0.227249	4.60517	Q8JZQ9	Eukaryotic translation initiation factor 3 subunit B	Eif3b
22.0129	22.1616	22.6747	21.7395	20.1296	21.9109	21.8249	21.9908	21.0496	22.6063	21.3758	21.3646		0.0869543	0.848258	-0.135046		-0.239688	0.676507	0.325575	-0.683115	-1.40149	A0A2I3BQU5;E9PZM7;A0A2I3BRQ7		Scaf11
25.3004	25.173	25.5522	25.2376	25.0031	25.0443	24.9241	25.1354	25.1576	25.2146	25.018	25.2641		1.02422	0.105646	-0.136859		-1.98341	1.66305	0.0558629	-0.289082	-3.07778	Q6P8X1;A0A1W2P701	Sorting nexin-6;Sorting nexin-6, N-terminally processed	Snx6
29.8505	29.7671	29.7984	29.8995	29.6166	29.8508	30.0018	29.6558	29.8746	29.903	29.8131	30.0854		0.609896	0.264468	-0.137738		-1.28695	0.199808	0.754044	-0.0476284	-0.505499	Q61233	Plastin-2	Lcp1
23.7773	23.2316	24.151	23.0747	23.3545	22.8321	24.1092	23.5973	23.6974	23.6765	24.032	23.0404		0.1578	0.736378	-0.138342		-0.411005	0.085091	0.892903	-0.085382	-0.234937	A0A2I3BQE0;Q9JI10	Serine/threonine-protein kinase 3;Serine/threonine-protein kinase 3 36kDa subunit;Serine/threonine-protein kinase 3 20kDa subunit	Stk3
23.8902	23.8072	23.7593	24.4595	23.7921	24.0641	23.8816	23.338	23.7326	23.8082	24.1112	23.9782		0.33574	0.503612	-0.138628		-0.786326	0.414938	0.534238	-0.210111	-0.937584	Q9D880	Mitochondrial import inner membrane translocase subunit TIM50	Timm50
23.906	23.9174	24.1413	24.0796	24.3242	24.0699	24.5273	24.9398	24.3653	24.5767	24.5115	24.9629		0.253675	0.602903	-0.138828		-0.620732	1.24623	0.109396	0.454205	2.3543	A2A9Q2;Q8BHG1;A6PWC3	Nardilysin	Nrd1
22.0233	22.2987	21.827	22.0724	22.4927	21.8211	21.7923	22.3533	22.481	22.3863	22.0261	22.1231		0.27455	0.573362	-0.139269		-0.663879	0.107303	0.867261	0.0594916	0.290679	D3Z3E8;E9PW39;D3YVL0;P23249	Putative helicase MOV-10	Mov10
23.6067	23.4645	22.5422	22.7811	22.8788	23.2644	23.2126	23.0352	23.2386	22.9266	23.5893	23.1979		0.377213	0.457263	-0.140338		-0.866419	0.00107852	0.999807	-0.00088501	-0.00324025	Q80ZX0;F6VJC5		Sec24b
22.5873	23.1807	22.9876	23.246	23.4458	23.1614	24.0793	22.1369	23.5751	23.3859	23.3427	23.0829		0.126549	0.787857	-0.140805		-0.337515	0.186769	0.766193	0.205423	0.476649	Q9ES00;G3UZD6	Ubiquitin conjugation factor E4 B	Ube4b
28.9357	29.0092	29.0197	29.1499	28.8852	28.9613	28.879	28.9731	28.9267	29.0384	29.0197	29.2779		0.907615	0.13645	-0.141039		-1.7897	1.05962	0.154693	-0.104001	-2.04225	Q9D0E1;B8JK33;B8JK32	Heterogeneous nuclear ribonucleoprotein M	Hnrnpm
24.1833	23.9746	23.7853	23.7603	24.1871	21.7125	23.5798	23.5025	22.8293	23.4593	23.7506	23.5077		0.0904301	0.842963	-0.141267		-0.248512	0.591171	0.387484	-0.680395	-1.2544	Q8VDP4	Cell cycle and apoptosis regulator protein 2	Ccar2
26.1421	26.2202	26.1231	26.4699	26.016	26.1678	26.1742	26.6067	26.3013	26.225	26.4481	26.5604		0.430011	0.404218	-0.142548		-0.965619	0.00520158	0.993877	0.00233603	0.0155542	Q3TCR7;G3X9G4;Q3T9X3;P39054;F8WIV5;G3UZZ3	Dynamin-2	Dnm2
23.8746	24.3871	24.2282	24.5784	24.1105	23.9197	23.9855	23.9901	23.999	24.1484	24.2775	24.1547		1.07288	0.0941076	-0.143435		-2.0643	0.866444	0.226104	-0.265629	-1.72117	A0A1D5RL92;G5E8I8;Q8CGZ0	Calcium homeostasis endoplasmic reticulum protein	Cherp
24.1218	24.623	24.5483	25.303	24.7163	24.2964	24.6401	24.3092	24.213	25.0815	24.1118	25.1338		0.192797	0.678954	-0.14454		-0.490037	0.239996	0.712779	-0.158532	-0.592028	E9Q1V9;E9Q1W0;E9Q1T1;A0A0G2JGS4;Q6PHZ2;Q8CCM0	Calcium/calmodulin-dependent protein kinase type II subunit delta	Camk2d
23.465	23.1391	23.6463	23.494	22.8043	20.956	22.8528	23.3588	21.9428	23.7297	21.3346	23.548		0.0654454	0.884285	-0.145819		-0.183951	0.885334	0.219173	-0.943127	-1.75263	Q3UDM0;Q921Y0;Q8BPB0	MOB kinase activator 1A;MOB kinase activator 1B	Mob1b;Mob1a
29.2513	29.2018	29.1927	29.5482	29.1541	29.0294	29.2159	29.4976	29.2577	29.3455	29.423	29.4556		0.645725	0.24336	-0.146198		-1.34878	0.230191	0.724421	-0.0742593	-0.571231	P62242	40S ribosomal protein S8	Rps8
25.2946	24.8944	25.0315	25.198	25.0685	25.2892	25.2652	25.1992	25.525	25.0701	25.3063	25.5056		0.588141	0.277464	-0.146218		-1.24912	0.445347	0.507948	0.100908	0.993929	P62869	Transcription elongation factor B polypeptide 2	Tceb2
22.901	22.754	23.1545	23.3515	23.3543	23.1696	22.0848	22.5617	22.7521	22.8889	22.9141	23.2019		0.188332	0.685049	-0.146626		-0.480129	0.330244	0.613377	-0.247612	-0.77555	Q8BP40	Lysophosphatidic acid phosphatase type 6	Acp6
26.734	26.62	26.791	26.7529	26.7455	26.7344	26.8059	26.9226	26.9311	26.9947	26.8359	27.0339		1.27609	0.0597056	-0.146829		-2.40469	0.657392	0.340893	0.0776024	1.3688	Q99JY0	Trifunctional enzyme subunit beta, mitochondrial;3-ketoacyl-CoA thiolase	Hadhb
24.7457	24.617	24.7067	24.413	24.7895	24.3764	24.4257	25.1702	24.5731	24.7037	25.0337	25.0392		0.278054	0.569731	-0.146965		-0.671048	0.132279	0.835065	0.0698609	0.351215	Q99LB6	Methionine adenosyltransferase 2 subunit beta	Mat2b
25.2373	25.2202	25.1061	25.0192	25.1125	25.1979	25.1387	24.7081	25.109	25.2123	24.9294	25.4972		0.397613	0.435455	-0.147661		-0.905088	0.376475	0.570674	-0.106412	-0.865012	P63005	Platelet-activating factor acetylhydrolase IB subunit alpha	Pafah1b1
25.2834	25.6626	24.878	25.3161	25.1407	25.7905	25.4458	24.6252	25.442	25.5164	25.348	25.2924		0.23988	0.617001	-0.149164		-0.591785	0.0406522	0.951211	-0.0344911	-0.117047	Q99JX4;A2A702	Eukaryotic translation initiation factor 3 subunit M	Eif3m
25.9607	25.5696	25.9108	25.5388	25.725	25.5753	25.4904	25.8712	25.7001	26.0235	25.897	25.6388		0.573143	0.288529	-0.149388		-1.22291	0.230443	0.724485	-0.0794892	-0.571767	Q6P5D8	Structural maintenance of chromosomes flexible hinge domain-containing protein 1	Smchd1
22.8175	23.5204	23.5381	21.1556	23.5191	23.4759	23.8387	20.7545	23.3086	23.8272	22.7278	22.3244		0.0675967	0.880597	-0.149909		-0.189617	0.0537412	0.933278	0.139159	0.152745	Q9CQN7	39S ribosomal protein L41, mitochondrial	Mrpl41
24.924	25.0446	25.1848	25.2794	24.6568	24.9394	24.856	24.5059	24.9038	24.8196	24.6528	25.1879		0.459162	0.376381	-0.151498		-1.01926	1.58842	0.0599065	-0.368659	-2.94446	P52196	Thiosulfate sulfurtransferase	Tst
28.0606	27.9884	28.0913	28.3215	27.9131	27.9325	28.0204	27.9961	28.0197	28.0214	28.1159	28.3132		1.07467	0.0935006	-0.152041		-2.06728	1.01247	0.170281	-0.149944	-1.96389	P19096;A0A0U1RNJ1	Fatty acid synthase;[Acyl-carrier-protein] S-acetyltransferase;[Acyl-carrier-protein] S-malonyltransferase;3-oxoacyl-[acyl-carrier-protein] synthase;3-oxoacyl-[acyl-carrier-protein] reductase;3-hydroxyacyl-[acyl-carrier-protein] dehydratase;Enoyl-[acyl-carrier-protein] reductase;Oleoyl-[acyl-carrier-protein] hydrolase	Fasn
24.9246	24.8285	24.8181	24.7585	24.4189	24.6111	24.3233	24.967	24.5956	24.6884	24.7252	24.9228		0.431204	0.403481	-0.152902		-0.96783	0.868885	0.225548	-0.252352	-1.72523	Q99KE1	NAD-dependent malic enzyme, mitochondrial	Me2
25.1379	25.0439	24.9325	25.6898	25.2165	24.9092	25.1055	25.1672	25.0144	25.1237	25.5398	25.3326		0.525228	0.323202	-0.153004		-1.13834	0.224736	0.728825	-0.101419	-0.559576	A0A0R4J140;Q5SW19;Z4YLI8	Clustered mitochondria protein homolog	Cluh
24.9939	24.8029	25.0433	24.6734	24.6436	24.006	24.1338	24.8374	24.5573	24.3915	24.6273	24.6591		0.311421	0.530244	-0.153616		-0.738324	1.14272	0.133394	-0.473186	-2.18071	Q8QZS1;E0CX19	3-hydroxyisobutyryl-CoA hydrolase, mitochondrial	Hibch
27.7129	27.8029	27.3427	27.7793	27.7271	27.7119	27.8187	27.7964	27.954	28.1029	27.8056	27.8109		1.07098	0.0941727	-0.154834		-2.06114	0.417779	0.532283	0.104074	0.942886	Q8CGK3	Lon protease homolog, mitochondrial	Lonp1
26.0519	26.2447	26.3521	26.196	26.1493	25.9828	26.2713	26.028	26.1491	26.2822	26.3505	26.2743		1.04741	0.0999828	-0.156163		-2.02195	0.531372	0.428583	-0.103337	-1.14926	P17426	AP-2 complex subunit alpha-1	Ap2a1
25.9346	26.0151	26.0887	26.2996	26.142	26.0924	26.1159	26.383	26.2373	26.3633	26.2183	26.5391		0.771657	0.183154	-0.156197		-1.56259	0.425276	0.524411	0.098803	0.956835	Q8VH51;F7AA45;E9Q8F0	RNA-binding protein 39	Rbm39
29.5913	29.5897	29.6779	30.0222	29.4785	29.4594	29.3913	29.6121	29.5948	29.5858	29.5918	29.7969		1.19482	0.0724566	-0.157014		-2.26788	1.0859	0.147566	-0.234972	-2.08598	P42932;H3BL49	T-complex protein 1 subunit theta	Cct8
25.9926	25.8511	25.9166	26.213	26.0202	25.9204	25.7458	25.9207	26.1259	25.9947	26.0119	26.1043		1.26927	0.0605165	-0.157423		-2.39316	0.417153	0.532829	-0.0915556	-0.941717	G3X9B1		Heatr1
28.7835	28.7717	28.8142	28.8303	28.8245	28.586	28.6195	28.7058	28.8544	28.8073	28.7295	28.9746		1.11292	0.0858514	-0.157492		-2.13098	1.10222	0.142957	-0.115988	-2.11316	Q99KI0	Aconitate hydratase, mitochondrial	Aco2
24.2464	24.3932	24.9636	24.9162	24.7545	24.8481	24.7209	25.1585	24.7514	25.1205	25.0278	25.2166		0.515825	0.329628	-0.158579		-1.12158	0.537963	0.423323	0.240652	1.16095	B7ZNL2;Q78ZA7;A0A140LJB5	Nucleosome assembly protein 1-like 4	Nap1l4
22.5462	22.1977	23.7882	20.8505	23.4618	23.149	23.8047	21.132	22.9997	23.1282	23.1787	22.879		0.0966764	0.835038	-0.159567		-0.264249	0.260839	0.690305	0.541204	0.635628	Q8CHP5	Partner of Y14 and mago	Wibg
26.8272	27.0258	27.0309	27.0878	26.9087	27.0022	26.7659	27.0733	26.9835	27.0724	27.1908	27.1446		1.03159	0.103801	-0.160344		-1.99566	0.259744	0.691404	-0.0554209	-0.633357	Q3V3R1	Monofunctional C1-tetrahydrofolate synthase, mitochondrial	Mthfd1l
21.6299	21.2386	22.8701	22.9487	22.9678	22.7588	23.0179	22.9466	23.3811	23.3347	23.1764	22.4422		0.298873	0.543647	-0.160823		-0.713227	0.864258	0.226113	0.75097	1.71752	O88271	Craniofacial development protein 1	Cfdp1
23.679	24.2162	23.7827	23.9998	23.4364	23.8436	23.4889	24.6413	23.4924	24.2321	23.893	24.4371		0.181489	0.695963	-0.161077		-0.464848	0.0796353	0.899234	-0.066855	-0.220944	F7DEU6;P50096;E0CYE2;E0CXK0	Inosine-5-monophosphate dehydrogenase;Inosine-5-monophosphate dehydrogenase 1	Impdh1
28.0042	28.007	28.0858	28.2009	27.7376	27.896	27.7489	27.9062	28.0248	27.9509	27.8559	28.1027		1.22334	0.0680536	-0.161412	+	-2.31578	2.08963	0.0263474	-0.252282	-3.88377	Q9CWK8	Sorting nexin-2	Snx2
24.7938	24.8546	24.9317	25.3039	25.3675	25.1172	25.1404	25.1378	25.6717	25.3602	25.4642	24.9156		0.423474	0.410311	-0.162205		-0.953487	0.856634	0.229002	0.219706	1.70481	Q8BFZ9;A0A1B0GSD8;A0A1B0GT70	Erlin-2	Erlin2
28.4892	28.4716	28.5175	28.5114	28.5	28.2331	28.303	28.5385	28.5007	28.3899	28.6051	28.7287		0.773672	0.182746	-0.162464		-1.56597	0.665497	0.334523	-0.103786	-1.38268	P23116	Eukaryotic translation initiation factor 3 subunit A	Eif3a
28.5208	28.244	28.38	28.2283	28.2836	28.5937	28.0132	28.1133	28.469	28.3468	28.2663	28.5718		0.52058	0.326522	-0.162536		-1.13006	0.262781	0.689794	-0.0923128	-0.63965	P63325;Q3UW83	40S ribosomal protein S10	Rps10
25.2316	25.0271	25.904	25.916	25.6161	25.7085	25.0573	26.392	25.5049	25.8295	25.7716	26.3264		0.201733	0.665923	-0.164597		-0.509725	0.191358	0.762178	0.173801	0.486849	B1AQF4;Q9D7X3;H3BKL8;Q3V2Y9	Dual specificity protein phosphatase 3	Dusp3
23.9718	22.8553	23.2604	22.8562	22.2046	22.8315	23.0959	22.8794	23.4212	23.1246	23.3001	21.8265		0.15199	0.746562	-0.16527		-0.397565	0.725033	0.302134	-0.483095	-1.48396	P49615;A0A0G2JDL3	Cyclin-dependent-like kinase 5	Cdk5
25.2369	25.3771	25.4192	25.6244	25.0511	25.1692	25.5865	25.569	25.4145	25.5099	25.5081	25.6096		0.540969	0.312881	-0.16659		-1.16627	0.172022	0.785899	-0.0704508	-0.443509	Q9QUJ7	Long-chain-fatty-acid--CoA ligase 4	Acsl4
24.527	23.6982	23.1874	23.3449	24.4959	24.7124	23.3357	24.6299	24.9135	24.952	23.3438	24.6325		0.125768	0.788547	-0.16699		-0.335638	0.660506	0.338709	0.604117	1.37413	Q8K094		Pvr
27.4009	27.2302	27.2852	27.1683	26.8723	26.8053	27.1071	27.1892	27.0885	27.204	27.2671	27.0823		0.812169	0.169405	-0.167007		-1.63054	1.42649	0.077979	-0.277674	-2.66137	Q9WTM5	RuvB-like 2	Ruvbl2
24.5401	24.7731	24.5088	25.1193	24.952	24.787	24.4125	25.3115	24.6458	25.4047	25.0795	25.0064		0.288645	0.555412	-0.168319		-0.692591	0.22387	0.729209	0.130405	0.557718	O35900;O35901	U6 snRNA-associated Sm-like protein LSm2	Lsm2
22.8994	22.0842	22.3976	20.703	22.3272	22.4918	21.5611	21.6597	22.9331	22.0998	22.0062	21.676		0.186118	0.68863	-0.168834		-0.475196	0.0070802	0.991502	-0.0110984	-0.021127	P45377	Aldose reductase-related protein 2	Akr1b8
24.4176	24.4348	24.4899	24.6801	24.3504	24.0781	24.6894	24.3316	24.5834	24.5676	24.2996	24.6774		0.523465	0.324367	-0.169642		-1.1352	0.464664	0.494556	-0.143229	-1.0293	Q3UZ39	Leucine-rich repeat flightless-interacting protein 1	Lrrfip1
25.6218	25.7782	25.8265	25.9985	25.6946	25.6802	25.3364	26.076	25.7213	25.685	26.0131	26.0475		0.42275	0.41044	-0.169925		-0.952141	0.26506	0.68758	-0.109436	-0.64436	B9EJ86;A0A0R4J150	Oxysterol-binding protein	Osbpl8
27.7066	27.8281	27.9007	27.4423	27.32	27.4078	27.5596	27.3908	27.6959	27.6314	27.805	27.2338		0.605983	0.267569	-0.171947		-1.28016	1.4276	0.0775495	-0.299875	-2.6633	Q3UE92;Q6P1B1;S4R1I3	Xaa-Pro aminopeptidase 1	Xpnpep1
25.3357	25.2914	25.5686	25.6109	25.3732	25.47	25.5661	25.3474	25.6922	25.4647	25.6522	25.637		1.29309	0.058426	-0.172351		-2.43346	0.0458629	0.943727	-0.0124607	-0.131364	Q8BMK4	Cytoskeleton-associated protein 4	Ckap4
24.5653	24.7178	24.9789	25.1663	24.7314	24.7659	24.6682	24.6853	24.7427	24.537	24.9265	25.3363		0.45344	0.382053	-0.172933		-1.00879	0.483887	0.477477	-0.144371	-1.0642	Q9CU62	Structural maintenance of chromosomes protein 1A	Smc1a
26.035	26.3897	26.2816	26.4299	25.6621	25.8797	25.9643	26.1822	26.0755	26.3608	25.9257	26.0188		0.567633	0.291902	-0.173129		-1.21325	1.38841	0.0854523	-0.36197	-2.59589	P10711;E9PYD5	Transcription elongation factor A protein 1	Tcea1
27.9246	27.5119	27.9815	28.0005	27.671	27.5777	27.5207	27.3761	27.811	27.6316	27.6296	27.7693		1.18117	0.0737277	-0.174011		-2.245	1.29228	0.100645	-0.318235	-2.43208	O35639;Q3TET3	Annexin A3;Annexin	Anxa3
22.9192	23.0126	21.3691	20.9695	23.3217	23.2805	23.3604	21.1769	23.0832	22.7511	23.037	22.969		0.120827	0.796817	-0.175218		-0.323723	0.424539	0.524612	0.717276	0.955466	G3UWE1;Q52L67;Q9CY27	Very-long-chain enoyl-CoA reductase	Tecr
32.2295	32.1326	32.1533	32.1323	31.9222	31.8509	31.9234	31.7606	32.0698	31.9132	31.9828	32.1929		1.30411	0.0571869	-0.175395	+	-2.45214	3.2469	0.00905263	-0.297652	-6.63289	P11499	Heat shock protein HSP 90-beta	Hsp90ab1
25.7511	25.6876	25.7187	26.0238	25.5569	25.4035	25.5868	25.5757	25.5503	25.8998	25.6177	25.7584		1.02385	0.105707	-0.17581		-1.98279	1.61651	0.0579679	-0.264568	-2.99442	Q91YR1	Twinfilin-1	Twf1
26.0345	26.0111	25.9395	25.9137	25.8433	25.7607	25.7624	25.6587	25.7812	25.993	25.7414	26.2171		0.749982	0.192299	-0.176882	+	-1.5261	2.4347	0.0153481	-0.218436	-4.6043	P01899;P01897	H-2 class I histocompatibility antigen, D-B alpha chain;H-2 class I histocompatibility antigen, L-D alpha chain	H2-D1;H2-L
25.2292	24.8901	25.0734	25.3649	25.093	25.1102	24.6502	25.1811	25.1166	25.1562	25.1982	25.2719		0.682421	0.224094	-0.177092		-1.41158	0.35602	0.588656	-0.130798	-0.825752	Q9WUK2	Eukaryotic translation initiation factor 4H	Eif4h
24.5785	24.3361	24.6384	24.5117	24.4709	24.2938	24.8877	24.0896	24.7134	24.6619	24.4278	24.651		0.43937	0.395534	-0.178043		-0.982921	0.172186	0.785809	-0.0807123	-0.443882	F6ZFT1;F8WJ64;Q9CR21	Acyl carrier protein;Acyl carrier protein, mitochondrial	Ndufab1
26.0231	26.2568	26.1538	26.7322	26.1468	26.1874	26.1728	26.6967	26.3185	26.3205	26.1946	27.0831		0.309617	0.532958	-0.17827		-0.734731	0.0157155	0.982537	0.00944424	0.0464479	Q60931;J3QMG3	Voltage-dependent anion-selective channel protein 3	Vdac3
29.4474	29.2762	29.4236	29.4672	29.2271	29.443	29.3475	29.0015	29.3285	29.5765	29.2566	29.5706		0.684331	0.223369	-0.178276		-1.41484	0.688064	0.32012	-0.148799	-1.4212	P62264;D3YVF4;D3Z7I1	40S ribosomal protein S14	Rps14
26.0096	26.0904	26.0962	26.4696	26.1272	25.9825	26.3496	26.0331	26.3671	26.1026	26.3248	26.4113		0.84017	0.159876	-0.178338		-1.67734	0.123631	0.845599	-0.0433497	-0.330496	Q9WUR9;F6TEU8	Adenylate kinase 4, mitochondrial	Ak4
26.2139	25.8998	26.0659	26.2886	26.1524	26.1324	25.8968	26.325	26.2557	26.1948	26.2067	26.566		0.700336	0.214838	-0.179158		-1.44208	0.0266252	0.970431	0.00956535	0.0777766	P62874;H3BKR2	Guanine nucleotide-binding protein G(I)/G(S)/G(T) subunit beta-1	Gnb1
26.3277	26.3296	26.444	26.3475	26.364	26.2433	26.2769	26.1731	26.4506	26.4623	26.6067	26.2599		1.16464	0.0773753	-0.180571		-2.21734	1.04944	0.157544	-0.0978799	-2.02531	Q8R050;Q149F3	Eukaryotic peptide chain release factor GTP-binding subunit ERF3A;Eukaryotic peptide chain release factor GTP-binding subunit ERF3B	Gspt1;Gspt2
24.6656	23.8527	24.8218	24.909	24.6433	24.6254	23.2458	24.6418	24.8429	24.0122	24.2246	24.8016		0.173718	0.708243	-0.181264		-0.447348	0.265369	0.687526	-0.273218	-0.644998	Q8R2K3;Q9CYR0	Single-stranded DNA-binding protein;Single-stranded DNA-binding protein, mitochondrial	Ssbp1
25.1521	25.242	25.1221	25.1595	25.2649	25.2264	24.8822	25.6035	25.5557	25.3132	25.1936	25.6414		0.452349	0.383566	-0.181696		-1.00679	0.198892	0.753923	0.0753503	0.503485	A0A0U1RPL0;Q3TGG2;Q7TQH0;E9Q5Q0	Ataxin-2-like protein	Atxn2l
28.6302	28.2841	28.5865	28.919	28.3256	28.2584	28.204	27.3956	28.2593	28.1278	27.8981	28.627		0.284538	0.560805	-0.182151		-0.684258	1.15505	0.130625	-0.559019	-2.20131	Q9CZM2	60S ribosomal protein L15	Rpl15
28.6962	28.4507	28.5856	28.7828	28.5969	28.4207	28.3208	28.2053	28.5483	28.527	28.5671	28.6318		1.10876	0.08671	-0.182657		-2.12404	1.16276	0.128674	-0.242916	-2.2142	Q91ZJ5	UTP--glucose-1-phosphate uridylyltransferase	Ugp2
21.171	22.7407	22.4603	22.9776	22.6441	22.8382	22.6422	22.7644	22.7666	22.8549	23.171	22.8286		0.905683	0.137007	-0.18303		-1.78649	0.420755	0.529054	0.384856	0.948429	Q5FWX7;E9Q6C1;F6UHR6;E9PXZ2;A0A0A6YXH3;A2A8Z1	Oxysterol-binding protein;Oxysterol-binding protein-related protein 9	Osbpl9
25.3623	24.7473	24.6691	24.9112	24.6133	24.2002	22.4384	23.9036	24.3253	24.006	24.0547	23.5097		0.139388	0.767125	-0.185024		-0.36807	1.20027	0.118135	-1.13361	-2.27702	Q8BMJ3;Q60872;Q8BX20;Q3UTA4;Q3UT53;Q3TQZ4;J3QQ02;J3QPI8;J3QP87;J3QNT6;J3QMW5;A0A1Y7VNG9;A0A1Y7VLT7;A0A1Y7VK80;A0A1Y7VJE9	Eukaryotic translation initiation factor 1A, X-chromosomal;Eukaryotic translation initiation factor 1A	Eif1ax;Eif1a;Gm5662;Gm8300;Gm4027;Gm2016;Gm2056;Gm6803;Gm2035;Gm5039;Gm2075
27.4686	27.8589	27.5833	27.9775	27.4041	27.2283	27.5278	28.1653	27.6089	27.7182	27.8151	27.9255		0.375454	0.458736	-0.185556		-0.863064	0.242192	0.712956	-0.140709	-0.596661	P62911	60S ribosomal protein L32	Rpl32
28.7482	28.8487	28.8051	29.1447	28.3204	28.4076	28.2144	28.5306	28.4698	28.6361	28.5958	28.5139		1.28063	0.0597849	-0.185638	+	-2.41237	2.46568	0.0139394	-0.518428	-4.67255	P14152	Malate dehydrogenase, cytoplasmic	Mdh1
27.0532	26.879	26.9715	26.7226	26.7995	26.6803	26.874	27.1318	26.9293	27.0531	27.1432	27.1066		0.88681	0.141871	-0.186654		-1.75509	0.109346	0.863962	-0.0351806	-0.295711	Q3U4W8;P56399	Ubiquitin carboxyl-terminal hydrolase;Ubiquitin carboxyl-terminal hydrolase 5	Usp5
24.2473	23.9914	24.0581	24.6582	24.2646	24.249	23.6924	24.7357	24.1596	24.1879	24.407	24.9342		0.277502	0.570109	-0.186736		-0.669919	0.00425961	0.995163	-0.00332499	-0.012751	S4R1L5;S4R2P8;O88738	Baculoviral IAP repeat-containing protein 6	Birc6
23.5619	23.6802	23.9434	22.9526	23.6914	24.1206	24.0864	23.9208	24.0732	23.9904	24.3927	24.1121		0.691254	0.22057	-0.187298		-1.42663	0.92302	0.20246	0.420262	1.81531	E9PV45;B1AY13	Ubiquitin carboxyl-terminal hydrolase;Ubiquitin carboxyl-terminal hydrolase 24	Usp24
[truncated: 433 more rows]
